# Supplementary material for: Detecting the outbreak of influenza based on the shortest path of dynamic city network
Source: PeerJ. 2020 Jul 20;8:e9432. doi: 10.7717/peerj.9432 (PMC7377247; doi:10.7717/peerj.9432)
Supplement: Supplemental Information 2 — The raw data are located in the ’data’ directory. Data of Tokyo are in file ’Tokyo_data.xls’ and data of Hokkaido are in file ’Hokkaido_data.xls’. Inside the xls file, row means region, column means historical time and data inside the table means clinic visiting number. The code is located in ’Calculate_Hokkaido.py’ and ’Calculate_Tokyo.py’. If you have the environment for python and the corresponding package, this code can be run to get the results of calculations. ’region_delta_PCC with SD.xls’ contains weight of all edge of each week,’region_distance.xls’ contains SP-DNM score of each week and’region_distance way.xls’ contains the shortest path of each week. The ’data’ and code directories must be in the same directory. [file peerj-08-9432-s002.zip]

Archive with 5 entries (4 files):
- data/
- data/Hokkaido_data.xls
- data/Tokyo_data.xls
- Calculate_Hokkaido.py
- Calculate_Tokyo.py
