# Supplementary material for: Detecting the outbreak of influenza based on the shortest path of dynamic city network
Source: PeerJ. 2020 Jul 20;8:e9432. doi: 10.7717/peerj.9432 (PMC7377247; doi:10.7717/peerj.9432)
Supplement: Supplemental Information 2 — The raw data are located in the ’data’ directory. Data of Tokyo are in file ’Tokyo_data.xls’ and data of Hokkaido are in file ’Hokkaido_data.xls’. Inside the xls file, row means region, column means historical time and data inside the table means clinic visiting number. The code is located in ’Calculate_Hokkaido.py’ and ’Calculate_Tokyo.py’. If you have the environment for python and the corresponding package, this code can be run to get the results of calculations. ’region_delta_PCC with SD.xls’ contains weight of all edge of each week,’region_distance.xls’ contains SP-DNM score of each week and’region_distance way.xls’ contains the shortest path of each week. The ’data’ and code directories must be in the same directory. [file peerj-08-9432-s002.zip › data/Hokkaido_data.xls]

## Sheet: Hokkaido_data
	Sapporo	Otaru	Hakodate	Asahikawa	Ebetsu	Chitose	Iwamizawa	Takikkawa	Fukagawa	Kamikawa	Furano	Nayoro	Iwanai	Kutchan	Esashi	Oshima	Yakumo	Muroran	Tomakomai	Urakawa	Shizunai	Obihiro	Kushiro	Nemuro	Nakashibetsu	Abashiri	Kitami	Monbetsu	Wakkanai	Rumoi	sum
2009.1	12.41	7.43	10.18	10.85	31.25	16.63	28.25	18	8.67	7	40	37.2	6.5	17	8.67	17	20	32.75	35.13	18.5	9.33	8.31	8	18.33	11	25.2	26.5	21.4	8.8	25.33	545.62
2009.2	12.09	14.14	9.36	10.38	18.75	10.88	14.75	15.86	9	5	24.67	18.6	5.5	13.4	7	11.86	9.67	21	13.38	13.5	16.33	9.31	27.73	18.33	14	19	16.17	12.4	11	31.33	434.39
2009.3	6.05	9.43	4.27	7.54	11.25	8.75	8.63	12.71	5.67	1.67	12.67	12	5	10.4	8.67	6.71	8	17.38	9.75	8	9	13.46	22.45	20	13.67	10.8	6.83	9	7.6	10.33	297.69
2009.4	5.48	11	3.45	3.77	7.75	7.38	9.88	10.29	4	1.33	14.33	5.2	2.5	15	1.33	4.57	4.33	13.38	7.25	2.5	9.33	7.85	24.18	8	15.33	12	10.33	24	12.4	12.33	270.47
2009.5	6.57	9.43	3.18	3.15	14.13	10.25	5	10.86	6.33	0.67	28.33	9.8	3	13.8	0.33	3.86	6.33	23.88	8	13	6.33	10.85	31.18	14.33	13	16	11	34.6	28.6	14.33	360.12
2009.6	7.55	4.86	4.36	2.62	13.75	9.25	4	9.43	14.33	1.67	10.33	9	6	12.2	1	3.57	3.67	15.63	6.75	3	6	8.77	30.73	12	8.67	10.2	5.33	25.2	52.2	20.33	322.4
2009.7	4.46	2.57	2.73	2.92	14	4.25	5	8	10	2	13.67	9.4	13	7.4	1.33	1.86	2	14	4.75	5	1.33	6.92	22.55	9	11	2.4	2.67	21.8	24.4	10.33	240.74
2009.8	4.45	2.29	0.82	1.46	13.38	4.13	4.38	4.29	4	0.33	9	4.8	9	3.8	0	0.86	1.67	6.38	1.38	14.5	1	3.54	12.18	2.67	4.33	1.2	1.83	3.6	6.6	3.67	131.54
2009.9	3.86	4.14	0.36	1.38	24.5	5.75	7	4	3.67	0	5	29.8	10	2.8	0	0.57	0.67	5.5	1.38	18.5	0.33	3.31	8.73	0.67	2	0.8	0.83	7.8	1.6	2	156.95
2009.10	4.77	8.43	0.18	2.54	21.5	15.13	14.13	3.86	3	0	8.33	27.8	17.5	2	0	0.14	1.33	4	1.75	6.5	0	5	8.18	0.33	0	0.4	0.5	18.2	1	1.67	178.17
2009.11	6.43	14.71	0.45	4.08	26	28.38	22	6.57	2.33	0	7	28.8	16.5	4.8	0	0.14	0.33	1.88	11.75	1.5	1.67	19	6.27	0.33	0	2.2	0.33	14.6	2.8	5.33	236.18
2009.12	10.02	18.71	1	7.69	14	24.5	29.25	9.29	0.33	0	10.33	19.2	16.5	10	0	0.29	0	3.5	27.25	2	2.33	26.15	4.18	0	0.33	2.4	1.33	10.4	20.8	1.67	273.45
2009.13	8.46	14.57	0.64	8.54	6.38	12	18.25	6.86	0.67	0.33	8.67	13.4	6	6.8	0	1.86	0	3.13	29.75	1	8	23.23	4.36	0	1.33	2.2	0.33	14.2	37.4	1.33	239.69
2009.14	5.88	8.14	0.55	4.85	3	6	10.38	4.29	1.67	0	8.67	2.8	2.5	5	0	0.57	0	2.25	18.38	2	9	16.38	2.36	0.33	1	0.8	1.17	4	29.4	2	153.37
2009.15	3.82	8.71	1	3.23	1.38	2.63	8.75	5	8	0.33	2	2.8	0	3	0	1.14	0.33	5.5	11.88	5.5	4.67	8.92	4	0	0.33	2.4	0.83	6.8	12.4	2	117.35
2009.16	5.52	8.57	2.36	4.38	1.5	3.63	11.63	13.14	12.67	1	9.67	2.8	0	5.2	3.67	4.14	3.33	16	10.38	11	7	14.31	9.91	0	0.67	13	6.67	12.6	10.8	5.67	211.22
2009.17	9.11	11.57	4.27	5.69	2.25	1.63	7.75	15.86	6.67	0.33	15.67	2	0	9.4	7.67	12	7.33	14.25	11.25	19.5	10.33	23.92	19.45	0.67	8.67	12	7	44.8	23	9.33	323.37
2009.18	9.11	7.57	7	9.54	2.38	1	5.63	27	12	0.33	19.33	7.8	3	9.2	10.33	21.71	14	19.38	8.5	24	5.67	16.85	15.55	2	17.33	15.2	18	32.8	23.6	12	377.81
2009.19	2.59	2.57	1.45	4.38	1.88	0.63	2.88	12.86	4.67	0	4.33	4.6	3.5	8.4	5.33	10	6	13	3.25	10.5	1.33	4.85	6	4.67	15.33	11.2	12.83	15.6	10.6	8.33	193.56
2009.20	2.02	1.43	2	1.54	1.38	0.25	0.88	6	3	0	3.67	1.6	1	3.4	2.67	5.86	0.67	5.88	2.63	2.5	2.33	2.77	6.73	3.67	9	4.8	7	2.8	6.4	0.33	94.21
2009.21	2.07	0.29	2.55	2.92	1.75	2.13	0.63	11	1	0	8	0.6	1	6	3.67	6.43	0.33	4.25	1.63	10	2.67	4.46	5.18	7.67	11	8.2	6.33	5.2	2.2	1.33	120.49
2009.22	1.75	0.14	3.09	1.38	1	0.25	0.38	6.86	2.33	0	6	0.4	0	2.6	2.67	5.43	0.33	2.5	0.25	3	0.33	3.23	4.55	1	11.33	6.4	3	5	1	1.67	77.87
2009.23	0.5	0.14	1.64	0.92	0.25	0	0	1.43	1.33	0	4	0.6	0	0.4	0.33	5.14	0	2.38	0	0.5	0	1.85	2.36	2.67	10	3.6	1.29	2	0.8	0.33	44.46
2009.24	0.21	0	0.91	0.08	0	0	0	0.43	1.67	0	1.67	0	0	0	0	1.57	0	1.25	0.38	1	0	0.77	1.27	0.33	5.67	0.4	0.71	0	0	0	18.32
2009.25	0.05	0	0.55	0.08	0	0	0	0.29	1	0	1	0	0	0	0	1.14	0	1.13	0	0	0	0.31	1.09	0	5	0	0.43	0.4	0.4	1.67	14.54
2009.26	0.02	0	0.36	0.15	0	0.25	0.13	0	1	0	0	0	0	0	0	1.43	0	1.25	0	0	0	0.31	0.55	0	4.33	0	0.86	0	0	0	10.64
2009.27	0.09	0.14	0.09	0.08	0	0	0	0	0	0	0	0	0	0	0	0.14	0	0.38	0	0	0.33	0.08	0.27	0.33	6	0.2	1.14	0	0	0	9.27
2009.28	0.02	0	0	0.08	0	0	0	0	0	0	0	0.2	0	0	0	0	0	0	0	0	0	0.15	0.09	0	1	0.2	0.57	0	0	0.33	2.64
2009.29	0.04	0.14	0	0.46	0.13	0	0	0	0	0	0	0	0	0	0	0.29	0	0	0	0	0	0.08	0.36	0	0	0	0.14	0	0	0	1.64
2009.30	0.04	0	0	0.15	0	0.13	0	0.14	0	0	0	0	0	0	0	0.14	0	0	0	0	0	0	0	0	0	0	0.14	0	0	0	0.74
2009.31	0.13	0	0	0.15	0.13	0	0	0.14	0	0.33	0	0	0	0	0	0	0	0	0	0	0	0.08	0.09	0	0	0	0	0	0.2	0	1.25
2009.32	0.16	0	0.36	0.15	0	0	0	0	3.33	0	0	0	0.5	0	0	0	0	0	0	0	0	0.15	0	0	0.67	0	0	0	0	3.67	8.99
2009.33	0.5	0.29	0.91	0.31	0.13	0.38	0.13	0.29	0.67	0	0	0.2	0	0.2	0.67	0.29	0.67	0.25	0.13	0.5	0	0	0	0	0.67	0	0.14	0.8	0.4	0.33	8.86
2009.34	1.52	0.71	0.27	0.54	0.5	1	1.63	0.71	0.33	0	1	1	0	0.8	0.33	0.14	2.33	0.63	0.5	0	0	0.46	0.91	0.67	0	0.4	0	0.6	0.6	0.33	17.91
2009.35	3.91	0.43	0.73	2	4.25	0.25	2.25	6.29	0.33	0.33	1.33	1.8	0.5	0.6	0	0.57	1.33	1.5	1.25	0	0.33	2.38	4.64	0	0.67	0.2	0.29	1	0.4	0	39.56
2009.36	8.16	2.71	1.45	2.77	7.88	0.75	3.63	3.43	3	0	0.33	0.8	1	0.4	0.33	1	4	2	1.63	0	0	3.62	2.91	0	1	1.4	0.71	0	0	0.33	55.24
2009.37	12.02	3.29	1.09	6	12	3.25	3	0.71	0.33	0	1	1.8	0	2	0	1.14	1	3.25	2	0.5	0.67	2.38	2.64	0.33	0	4.6	0.43	0	0	3.33	68.76
2009.38	22.02	7.86	7.36	9.69	23.25	7.25	5.13	1.29	1.67	0.33	3.67	0.4	0.5	4.8	0	4.57	2.33	5.5	4.75	0.5	0.67	2.38	3.09	0.33	0.33	2.8	0.14	0.2	0.4	4.67	127.88
2009.39	15.02	5.14	3.73	7.92	10.13	14.38	4.88	3	1.33	0.33	1	2.6	2	4	1	3.43	2.67	9.5	5.88	2.5	2.67	1.38	1.09	0.67	4	1.8	1.57	3.8	1.2	6.33	124.95
2009.40	29.57	12.14	8.55	15.85	18.5	18.38	28.13	27.86	7	0.33	25	1.6	6	16.2	7.33	5.57	11.67	11.5	16.5	37	15.33	14	15	7.33	6.67	2	6.86	11.2	1.6	6.67	391.34
2009.41	59.11	48.29	30.64	32.38	50.88	33.13	59.63	85.43	26.67	9	169.33	2.4	7	18.8	5	27.29	26.67	26.88	30.63	31	40	29.77	37.27	12.33	10.67	5.8	9.86	10	29	44.33	1009.19
2009.42	74.02	50	63.27	42.77	97.5	25.5	96.13	82.14	49.67	7	393.67	53.6	22.5	49.4	4.33	51	33.33	50.88	41.38	29	44.33	41.08	35.09	8	50.67	18.6	25	16.8	32.4	70.67	1659.73
2009.43	58.3	44	55.09	49.15	59.13	65	80.63	103.57	54	7	159.67	156	76.5	45.6	14.33	66.29	30.67	56	51	41.5	39	57	70.18	30.67	80.33	68.8	54.86	57.8	50	100.33	1882.4
2009.44	38.54	47.43	40.91	35.62	28	34.38	42.25	114.43	38	8.67	103	71.6	67	30.2	6	40.14	34.67	55.25	53.88	23	33.67	47.08	101.36	71.67	54	77.6	59	71.4	46.4	46.67	1521.82
2009.45	28.88	34.14	32.36	20.54	25.25	44	19.13	49.57	26	4.33	49	49.8	27.5	53.4	16.67	33.29	20	43.5	47.63	33.5	33.67	44.54	67.18	35.67	55.67	61.4	63.57	60.4	39	49.67	1169.26
2009.46	19.5	17.43	23.82	13.15	22.88	50.75	25.25	22.71	38.67	3	12.33	46.4	14	48.6	23	36.71	48.67	29.75	30.88	46.5	26	33.31	59.18	20	31.67	37.8	50	70.6	29.2	35.33	967.09
2009.47	14.59	10.71	11.27	13.46	26.38	48.5	22	21.43	27	5.33	18	67.8	20.5	39.6	22	16.29	48.33	33	39.13	35	13.67	39.15	58.27	27.33	21.67	34.4	41.29	41.2	33	23	873.3
2009.48	10.68	12	10.64	10	10	26.13	17.38	13.43	13.67	6.33	26.33	36.8	33.5	21	14.67	7.57	28.33	28.13	31.13	26	11.67	16.85	38.09	35	30.33	15	24.43	21.8	32.6	11.33	620.82
2009.49	8.84	18.43	13.64	7.85	5.75	11.88	20.38	12.86	45	4.33	55	26.6	43.5	16.8	11.33	8.29	20	17.38	16.5	6	8	14.62	44.18	29	32	16	20.86	25.2	22.2	32.67	615.09
2009.50	8.45	13.29	11.36	7.46	10.75	8	26.13	11.43	27.67	5.67	49.33	20.2	32.5	12	15	7.29	12.67	12.5	14.25	4	5.67	10.23	31	46.33	17	13.4	13	25.4	16.6	42.33	530.91
2009.51	7.68	11.14	10.73	5.15	13.88	7.5	26.13	15.14	18.33	1.67	37.33	22.6	18	12.2	9.33	4.86	7	15	6.38	1.5	1.67	10	10.36	14.67	13.67	17	9.71	13.4	9	35.67	386.7
2009.52	8.55	11.14	8.27	4.77	10.25	6.5	17.5	16.57	13	0.67	20	16.4	17	12.4	6	13.14	4.33	10	5	0.5	3.33	8.62	6.09	10.33	8.67	9.8	4	7.2	5	30.67	295.7
2009.53	4.64	3.86	3.91	3.15	3.13	9	8.13	10.86	2.33	1.67	10.67	7.4	12.5	12.4	3.67	7.14	2.67	5.88	2.38	3	3.67	1.08	1.45	7.33	1.67	4.2	2.71	5.4	8.8	14	168.7
2010.1	2.64	4.14	2.91	2.15	4.38	1.38	1.5	3.57	4.33	0.67	10	2.6	3.5	5.8	1.67	1.14	3	1.63	3.63	2	3.33	1.46	2.09	1.67	0	2.4	1.14	2.6	4.8	4.67	86.8
2010.2	1.14	2.29	1.27	0.77	1.63	2.13	0.63	1.29	1	0	11	1.2	2.5	2	2	1.71	5.67	0.75	1.25	0.5	1	0.92	2	3	4	1.6	0.86	0.6	2	1	57.71
2010.3	1.14	1.71	2.73	1.54	1.13	2.25	0.5	0.71	4	0	4	1.2	0	0	8	3	6.33	1.88	1.25	2	0.33	0.54	1.55	10.33	5.33	0.6	0.57	0.4	2	1.33	66.35
2010.4	0.48	2.71	3.64	0.92	2.25	0.25	0.38	0.86	1	0.67	3.33	1	0	2.8	9	5	7.33	0.75	0.13	0	6.67	0.15	1.45	14	3.67	0.6	1.14	0.2	1	0.67	72.05
2010.5	0.73	1.71	2.55	1.85	1.63	0.63	0	0.86	1	0.33	2	0.8	0.5	0.6	7.33	3	3	0.13	0.75	0.5	3.33	0.62	0.91	3.67	2.33	2.2	1	0.4	0.6	0	44.96
2010.6	0.52	1.57	1.36	0.62	0.75	1.25	0.5	0	0.33	0.33	0	0.4	0	0.4	3	1.57	5.33	0.38	0.63	0.5	0.67	0.15	1.36	14	6	0.2	1	1	0	1	44.82
2010.7	0.18	2	0.91	0.38	0.13	0.75	0	0	0.33	2	0	0.4	1	1	0.33	0.29	1.67	0.38	0.75	0	1.33	0.92	2	12	1	0	0.29	0.2	0	2.67	32.91
2010.8	0.27	3.57	0.73	0.46	0.25	0.25	0.13	0.14	0	0	0.67	0.2	0	0.6	0	0.86	0	1.88	0.5	7	0.67	1.08	2.73	10.67	0.67	0	0.14	0.2	0.8	0	34.47
2010.9	0.32	4.14	0.55	0.85	0.75	0	0.13	0.14	0	0	2.67	0.4	0	0.2	0	1.14	0.33	1.75	0.25	3	2.33	0.69	4	4	0	0	0	0	0.4	0	28.04
2010.10	0.16	4.29	0.45	1.23	0.88	0.38	0.25	0	0	0	3	0.2	0	0.2	0	0	0	0.75	0.13	1	0.67	0.38	2.55	1	0	0	1.29	0.2	0.4	0	19.41
2010.11	0.09	8.43	0	1.31	0.63	0.38	0.63	0	3.67	0.33	0.67	0	0	0	0	0	0	0.25	0.13	2.5	1	0.62	0.55	0	0	0.2	0.29	0	0	0	21.68
2010.12	0.23	5	0	0.38	0.38	0	0	0	0.33	0	0	0.4	0	0.2	0	0	0	0.13	0	4.5	0.67	0.54	0.09	1	0	0	0.43	0	0	0	14.28
2010.13	0	4.71	0	0.54	0	0	0	0	0	0	0	1	0	0.8	0	0	0	0.75	0	0	0	0.46	0	0	0	0	0	0	0	0	8.26
2010.14	0.09	0.43	0.18	0.15	0	0	0	0	0	0	0	0.2	0	0	0	0	0	0	0	1	0	1.15	0	0	0	0	0.14	0	0	0	3.34
2010.15	0.02	0.29	0.45	0.08	0	0	0	0	0	0	0	1.2	0	0	0	0.14	0	0	0	3.5	0	0.69	0	0	0	0	0	0	0	0	6.37
2010.16	0.16	0.14	1.09	0.38	0	0	0	0	0	0	0	1.4	0	0	0	0	0	0	0.13	5	0	0.38	0.09	0	1.33	0	0.14	0	0	0	10.24
2010.17	0.04	0	1.64	0.69	0	0	0	0	0	0	0	0	7.5	0.4	0	0	0	0	0.25	1	0	0.08	0	0	0	0	0.14	0	0	0.33	12.07
2010.18	0.02	0	0.18	0	0	0	0	0	0	0	0	0	4.5	0	0	0	0	0	0.13	1.5	0	0	0	0	0	0	0.14	0	0	0	6.47
2010.19	0.04	0	0.73	0	0	0	0	0	0	0	0	0.2	0.5	0	0	0.29	0	0	0	0	0	0	0.18	0	0	0	0	0.4	0	0	2.34
2010.20	0.07	0.14	1.55	0.31	0	0	0	0	0	0	0	0	0	0	0	1.57	0	0	0	0	0	0	0.18	0	0	0	0.14	0	0	0	3.96
2010.21	0.04	0.29	0.73	0.08	0	0	0	0	0	0	0	0	0	0	0	0.57	0	0	0	0	0	0	0	0	0	0	0	0	0	0	1.71
2010.22	0	0.29	1.82	0	0	0	0	0	0	0	0	0	0	0	0	1.14	0.67	0	0	0	0	0	0	0	0	0	0	0	0	0.33	4.25
2010.23	0	0	0.91	0	0	0	0	0	0	0	0	0	0	0	0	2	0.33	0	0	0	0	0	0	0	0	0	0	0	0	0	3.24
2010.24	0.04	0	1	0	1	0.13	0	0.14	0	0	0	0	0	0	0	2.14	0.67	0.13	0	0	0	0	0	0	0	0	0	0	0	0	5.25
2010.25	0	0	0.36	0	0	0	0	0	0	0	0	0	0	0	0	0.57	0	0	0	0	0	0.08	0	0	0	0	0	0	0	0	1.01
2010.26	0	0	0.18	0	0	0	0	0	0	0	0	0	0	0	0	0.29	0	0	0	0	0	0	0	0	0	0	0	0	0	0	0.47
2010.27	0	0	0	0	0	0	0	0	0	0	0	0	0	0	0	0.14	0.33	0	0	0	0	0	0	0	0	0	0	0	0	0	0.47
2010.28	0	0	0	0	0	0	0	0	0	0	0	0	0	0	0	0	0	0	0	0	0	0	0	0	0	0	0	0	0	0	0
2010.29	0	0	0	0	0	0	0	0	0	0	0	0	0	0	0	0	0	0	0	0	0	0.08	0	0	0	0	0	0	0	0.33	0.41
2010.30	0	0	0	0	0	0	0	0	0	0	0	0	0	0	0	0	0	0	0	0	0	0	0	0	0	0	0	0	0	0	0
2010.31	0.02	0	0	0	0.13	0	0	0	0	0	0	0	0	0	0	0	0	0	0	0	0	0	0	0	0	0	0	0	0	0	0.15
2010.32	0.09	0	0	0	0	0	0	0	0	0	0	0	0	0	0	0	0	0	0	0	0	0	0	0	0	0	0	0	0	0	0.09
2010.33	0	0	0	0	0.13	0	0	0	0	0	0	0	0	0	0	0	0	0	0	0	0	0	0	0	0	0	0	0	0	0	0.13
2010.34	0	0	0	0	0	0	0	0	0	0	0	0	0	0	0	0	0	0	0	0	0.33	0	0	0	0	0	0	0	0	0	0.33
2010.35	0	0	0	0	0	0	0	0	0	0	0	0	0	0	0	0	0	0	0	0	0	0	0	0	0	0	0	0	0	0	0
2010.36	0.05	0	0	0	0	0	0	0	0	0	0	0	0	0	0	0	0	0	0	0	0	0	0	0	0	0	0	0	0	0	0.05
2010.37	0	0	0	0	0	0	0	0	0	0	0	0	0	0	0	0	0	0	0	0	0	0	0	0	0	0	0	0	0	0	0
2010.38	0	0	0	0	0	0	0	0	0	0	0	0	0	0	0	0	0	0	0	0	0	0	0	0	0	0	0	0	0	0.33	0.33
2010.39	0.18	0	0	0.31	0	1.5	0	0	0	0	0	0	0	0	0	0	0	0	0	0	0	0	0	0	0	0	0	0	0	0	1.99
2010.40	0.34	0	0	1.62	0	0.38	0.25	0	0	0	0	0	0	0	0	0	0	0	0.13	0.5	0	0.08	0	0	0	0	0	0	0	0	3.3
2010.41	0.23	0	0	2.54	0	0.25	0	0	0	0	0.33	0	0	0	0	0	0	0.13	0.13	1	0	0.38	0	0	0	0	0	0	0	0	4.99
2010.42	0.21	0	0.09	1.38	0	0	0.13	0	0	0	1	0	0	0	0	0.14	0	0.13	4.38	15	0	0.31	0	0	0	0	0	0	1	0	23.77
2010.43	0.82	0.29	0	2.15	0	0.25	0	0.14	8.67	0	0.33	0.2	0	0	0	0	0	0	5.88	10.5	0.33	4.77	0.09	0	0	0	0.14	0	0.2	0	34.76
2010.44	1.23	0	2.09	1.54	0	0.25	0	1.57	9.67	0	0	0.2	1	0	0	0	0	0	6	4.5	0	9.31	0	0	0	0	0	0	1.2	0	38.56
2010.45	1.29	0.14	1.91	3.46	0	0.5	0.25	1.29	7.33	0	4.67	0.8	0	0	0	0.71	0	0	3	2.5	0.33	5.92	0.45	0	1	0	0.29	0.2	5.8	0	41.84
2010.46	2.04	0	3.55	2.77	0.13	1	0	3.14	4.67	0	39.67	0.2	0	0	0	1	0	0	4.88	0.5	0	2.92	1.45	0	4.33	0	1.14	0.2	0.2	0	73.79
2010.47	2.64	0.14	4.18	2	0.5	0.75	0.5	5.43	2.33	0.33	22	6.2	0	5.2	0	1.86	0.33	0	2.38	0	0	4.69	1.18	0	11	0	0.43	0.2	1.8	0	76.07
2010.48	4.48	1.43	7.09	1.92	1.13	1.25	1.25	4.86	1	0	23.33	11	1	4.6	10.67	9.57	0.33	0.25	0.38	0.5	0	8.77	1.36	0	14.67	0	0.14	1.2	1.2	0	113.38
2010.49	5.27	0.57	7.55	1.85	2.63	0.5	1.63	3.29	0.67	0	14.67	13.2	1	2.6	7.67	11.57	0.33	1.38	0.5	0	0	10.46	3.09	0	34.67	0.6	0.14	2.2	2	2.67	132.71
2010.50	9.32	2.43	7.73	3.31	8.75	0.88	3.25	10.57	0.67	0.33	12.33	9.8	1	4.6	4	3.71	0.33	2.13	1.25	0	0.67	9.69	4.91	0.33	31.33	2.2	0.29	0	4	3	142.81
2010.51	10.95	5.86	11.73	7.92	5.88	2.5	2.25	12.14	4	1.67	2.67	6.8	1	6.8	0.67	10.71	1.33	3.25	2.25	1	2.67	8.62	9.55	3	25	0.4	0.57	0.2	1.6	9	161.99
2010.52	6.54	6.14	5.18	10.31	7.5	2.5	3	6.71	3	3.67	5	8.2	3	5.2	3.33	11.29	1.33	5.5	1.88	3	1.67	4.54	9.18	1	13	0.6	1.86	3.2	3	8	148.33
2011.1	4.11	4.86	3.91	8.15	7.25	5	6.13	5.57	4.33	3.67	9.67	9.8	3.5	7.2	3.67	4.71	5.33	8	5.88	4	4.33	5.46	8.91	0.67	11	1.8	5.29	5.8	3.6	11.67	173.27
2011.2	6.41	4	6	11.15	12.25	5	4.88	6.29	6.33	4	18.33	10.6	4.5	13.4	5	6.43	6.33	12.13	7.13	4	6.33	7	19	2.67	20	5.8	14	8	4.2	14.67	255.83
2011.3	11.04	11.57	5	13.46	17.75	15.63	15.5	14.71	10	4	27.33	14.4	15	16.2	5.33	5.57	11.33	16.63	11.25	19	19.67	9	31.18	15	39.67	13	17.86	18.2	6	15.67	445.95
2011.4	20.3	14.57	7.18	13.92	20.75	21.5	21.88	21.29	9	3.33	35	20.4	12.5	14.4	10.33	8.43	29.67	24.88	23.5	38.5	13.67	17.31	48.64	26.33	43.33	26.6	24.71	16.8	6.8	15	610.52
2011.5	23.14	21.29	7.64	16.15	26.25	20.88	26.38	27.57	13.33	4.33	52	18.6	20	11.2	10.67	21.86	58	22.75	27.25	21	19.33	19.69	58.91	54.33	34.67	23.4	21.86	9.8	17.4	6.67	716.35
2011.6	19.96	16.71	8.91	8.69	21.25	17.63	15.75	17.57	8	4.67	28	22.8	6	11.4	10.33	17.71	37	24.38	27.13	25	16.67	18.54	46.45	58.33	16.33	20.6	16.86	6	68.2	12.33	629.2
2011.7	19.39	13.14	10.09	9.69	16.5	14.13	13.88	13.71	6.67	2.67	23	18.8	7	6.4	12	14.29	24	12.38	18.63	8	13.67	14.46	30.91	32.67	23	8.8	8.86	6.4	64.6	3.33	471.07
2011.8	18.45	13.57	9.27	10.08	12.38	10.5	12.75	11.43	5	2	12.67	9.4	4	3.8	16.67	10.86	17	12.38	15	5	11.67	9.85	25.18	14.67	14	6.4	9.57	17	38	13.33	371.88
2011.9	20.25	8.43	11.09	8.85	10	8.5	11	11.43	1.33	0.67	6.67	15.4	0.5	3.4	22	7.43	9.67	11.75	12.63	4.5	12	7.46	24.55	9.33	4	2.6	10.29	12.4	19	7.33	294.46
2011.10	29.93	6.43	18.09	13.23	10.75	8.5	14.75	14.43	1.67	2.67	22	18	0	4.2	37	11.29	4.33	19.25	11.38	7.5	11.33	7.69	31.27	11	6.33	1.4	18	20.8	15.8	3.33	382.35
2011.11	31.93	5	32.09	12.92	14.5	12	11.5	7.29	7	1	28.33	15.8	0	7.2	19.33	20.71	0.33	20	10.25	5.5	14	9.69	65.18	29.33	3.67	1.2	29.71	26.4	16	2.67	460.53
2011.12	20.45	9	34.55	12.15	11.88	17	8.25	6.29	7	2.33	14	10	1.5	12.6	12.33	25.43	6.67	20.5	5	2.5	7	12	63.91	19	7	1.8	24.71	32.4	12.2	5.33	424.78
2011.13	14.2	5.43	36.36	12.38	8.63	10.75	9.38	4.29	3.67	1	21.33	11	5.5	9	4.67	23.43	18	15.88	5.25	3	3.33	9.62	61.73	3.67	19.33	1.8	15.71	21.2	6.8	10.33	376.67
2011.14	5.66	3.29	17.82	6.54	4.25	4.5	3.38	3.14	0.33	2	24	4	2.5	2.6	4.33	8.86	9.67	8	3.5	1	4.33	6.17	28.36	3	11.33	1	8	6.2	3.2	6.67	197.63
2011.15	5.05	6.14	17	4.38	2.75	8.5	7.75	3.71	5	1.33	50.67	6.6	3.5	3.4	6.33	12.71	18	8.25	3.63	2.5	4.33	8.58	21.73	5.33	26.33	7.6	13	10.2	3.2	6.33	283.83
2011.16	6.16	5	17.18	5.46	5.63	9.33	6.75	6.14	25.33	0.33	76	9.8	4	5.4	2.67	20	26.33	5.88	6.5	3	1.33	10.75	14.18	13.33	47.33	15.2	16.14	5.6	4.6	4.33	379.68
2011.17	4.98	3.29	10.73	4.08	6.13	6.33	8	6.57	23.33	2	78	4.8	3	8.8	8	11.29	24.33	3.5	8.25	9.5	5	12.25	9.91	62	41	8.6	22.29	9.6	2.8	3	411.36
2011.18	1.79	1	2.73	5.23	3.38	1.71	3.75	3.86	16.33	3	32.67	8.2	2	6.6	3.67	5.43	12.67	1.88	3.75	4.5	4.67	6	5.45	47.33	19	7.8	9	1.8	1.6	5	231.8
2011.19	0.52	0.43	2.18	2.92	1.13	0.29	2	2	6.33	0.33	17.67	3.6	5	4.4	4.33	2.14	3	1.25	0.63	2	0.33	4.75	4	32	4.67	9.2	6.57	2.4	3.8	2	131.87
2011.20	0.57	0.43	1	2.77	0.75	0.86	1.25	1.43	1.67	1.67	14	7	4.5	2.8	4	0.43	1.67	1.38	1.5	2	1.33	5.33	5.64	34	2.33	9.6	11.29	3	1.8	3.33	129.33
2011.21	0.45	0	0.18	1.23	0.13	1.14	1.13	1	0	0.67	3.67	4.4	3.5	3.8	3	0.71	0	0.63	0.75	0.5	2.67	3.92	4.18	20.67	1.67	12.6	4.43	1	1.8	2.33	82.16
2011.22	0.16	0	0	0.92	0	1.57	0.75	0.71	0	0.33	2	0.2	2	1.2	3.67	0	0	0.88	0.25	0	1.33	2.42	1.91	23	2	6.8	1.86	0.2	1.2	1.67	57.03
2011.23	0.14	0	0	0.31	0	0.38	0.25	0.14	0	0	1.33	0.6	0	1.4	0	0.14	0	0.88	0.25	0	0.33	2.33	0.73	9.33	0.33	3.8	0.29	0	3.2	0.33	26.49
2011.24	0.14	0	0	0.54	0.38	0.25	0	0	0	1	0	0.2	0	0.2	0	0	0	0	0	0	0	0.5	0.27	3.67	0	1.2	0	0.4	0.6	0	9.35
2011.25	0.05	0.14	0	0.23	0	0.25	0	0	0	0.67	0	0.4	0	0.2	0	0	0	0	0	0	0.33	0	0.09	0.67	0	0.4	0.14	0	0	0	3.57
2011.26	0.04	0	0	0	0	0	0	0	0	0	0	0	0	0.2	0	0	0	0	0	0	0	0	0	0	0	0.4	0	0	0	0	0.64
2011.27	0.02	0	0	0	0	0	0	0	0	0	0	0	0	0	0	0	0	0	0	0	0	0	0	0	0	1.6	0	0	0	0	1.62
2011.28	0.02	0	0	0	0	0	0	0	0	0	0	0	0	0	0	0	0	0	0	0	0	0	0.27	0	0	0	0	0	0	0	0.29
2011.29	0.02	0	0	0	0	0	0	0	0	0	0	0	0	0	0	0	0	0	0	0	0	0	0	0	0	0	0	0	0	0	0.02
2011.30	0	0	0	0	0	0	0	0	0	0	0	0	0	0	0	0	0	0	0	0	0	0	0	0	0	0	0	0	0	0	0
2011.31	0	0	0	0	0	0	0	0	0	0	0	0	0	0	0	0	0	0	0	0	0	0	0	0	0	0	0	0	0	0	0
2011.32	0	0	0	0	0.13	0.13	0	0	0	0	0	0	0	0	0	0	0	0	0	0	0	0	0	0	0	0	0	0	0	0	0.26
2011.33	0	0	0	0	0	0	0	0	0	0	0	0	0	0	0	0	0	0	0	0	0	0	0	0	0	0	0	0	0	0	0
2011.34	0.02	0	0	0	0	0	0	0	0	0	0	0	0	0	0	0	0	0	0	0	0	0	0	0	0	0	0	0	0	0	0.02
2011.35	0	0	0	0	0	0	0	0	0	0	0	0	0	0	0	0	0	0	0	0	0	0	0	0	0	0	0	0	0	0	0
2011.36	0	0	0	0	0	0	0	0	0	0	0	0	0	0	0	0	0	0	0	0	0	0	0.09	0	0	0	0	0	0	0	0.09
2011.37	0	0	0	0.15	0	0	0	0	0	0	0	0	0	0	0	0	0	0	0	0	0	0	0	0	0	0	0	0	0	0	0.15
2011.38	0	0	0	0	0	0	0	0	0	0	0	0	0	0	0	0	0	0	0	0	0	0	0	0	0	0	0	0	0	0	0
2011.39	0	0	0	0	0	0	0	0	0	0	0	0	0	0	0	0	0	0	0	0	0	0	0	0	0	0	0	0	0	0	0
2011.40	0	0	0	0	0	0	0	0	0	0	0	0	0	0	0	0	0	0	0	0	0	0	0	0	0	0	0	0	0	0	0
2011.41	0.02	0	0	0	0.25	0	0	0	0	0	0	0	0	0.2	0	0	0	0	0	0	0	0	0	0	0	0	0	0	0	0	0.47
2011.42	0	0	0	0	0	0	0	0	0	0	0	0	0	0	0	0	0	0	0	0	0	0	0	0	0	0	0	0	0	0	0
2011.43	0	0	0	0	0	0	0	0	0	0	0	0	0	0	0	0	0	0	0	0	0	0	0	0	0	0	0	0	0	0	0
2011.44	0	0	0	0	0	0	0	0	0	0.33	0	0	0	0	0	0	0	0.25	0	0	0	0	0	0	0	0	0	0	0	0	0.58
2011.45	0	0	0	0	0	0	0	0	0	0	0	0	0	0	0	0	0	0.63	0	0	0	0	0	0	0	0	0	0	0	0	0.63
2011.46	0.02	0	0	0.08	0	0	0	0	0	0	0	0	0	0	0	0	0	0	0	0	0	0	0	0	0	0	0	0	0	0	0.1
2011.47	0	0	0	0	0	0.25	0	0	0	0	0	0	0	0	0	0	0	0	0	0	0	0.08	0	0	0	0	0.14	0	0	0	0.47
2011.48	0	0	0	0	0.13	2	0	0	0	0	0	0	0	0	0	0	0	0.63	0	0	0	0	0.09	0	0	0	0	0	0	0	2.85
2011.49	0	0	0	0	1.13	5.38	0	0	0	0	0.33	0	0	0	0	0	0	0.25	0	0	0	0	0	0	0	0	0.14	0	0	0	7.23
2011.50	0.3	0.14	0	0.08	3	13.5	0.13	0.14	0	0	0	0	0	0	0	0	0	0.63	0.13	0	0.33	0.08	0	0.33	0.33	0	0	0	0	0	19.12
2011.51	1.38	0.43	0	0.08	3	32	0.13	0.14	0	0	1	0.4	0	0	0	0	0	10.5	0.75	0	0	0	0.27	0	0	0	0.14	0	0	0	50.22
2011.52	3.16	0.14	0.27	0.38	5.63	38.5	0.88	0.29	0	0	3.33	0.4	1	0.6	0.33	0.57	0.33	11.75	0.63	0	0.33	0.33	0.64	0.33	0.33	0	0.29	0.4	0	0	70.84
2012.1	2.91	2	0.18	0.92	6	12.38	3.25	3	1	0	5	1.2	2.5	2.2	0.67	0	2.67	13.5	0.75	1	3.67	0.42	1.91	0.33	0	0.4	0.57	1	0.6	2.33	72.36
2012.2	3.95	3.57	0.82	2.69	4.38	6.75	5.63	5.86	1	0.33	3	3.2	0	4.8	1.33	0.71	1	11.5	6.5	7.5	2.67	0.75	4.45	0.33	1	0.4	0.57	5	4	1	94.69
2012.3	11.68	16.86	2.73	3.38	9.88	15.38	9.63	17	5.67	0.67	8.33	4	9	3.6	0.33	1.86	1	11.75	6.88	5.5	6.33	2.58	10.27	1.67	1	7.6	6.29	18.2	6.6	6.33	212
2012.4	29.91	27	4.09	13.08	23.5	26.88	32.88	35.86	19	8.33	19	11.2	34	25.2	1	5.29	3	18.75	19.25	6.5	9.33	9.58	21.36	16	21.67	14.2	15.86	49.2	6.2	31	558.12
2012.5	60.54	45.29	10	30.46	57	38.5	100.25	67.43	50	12	44.67	21.4	36	61.2	1.67	8.71	7	29.88	40.63	32	14.67	23.33	28	15	31.67	48.4	31.29	74.8	12.2	91.33	1125.32
2012.6	65.86	62.29	22.73	34.31	52	55.25	84.25	71.57	40.33	14	75.67	32.2	33	60.4	3	5.86	9.33	38.75	52	49.5	31	33.17	30.73	17	23	76.6	32.71	53	26	92.33	1277.84
2012.7	47.73	48	20.18	33.54	46.38	33.38	58	47.43	55.67	18.33	75.67	66	28.5	61.2	7.33	11	12.33	43.13	44.75	23	37	36.58	31.36	23	21.33	59.6	42.57	38	56.2	56.67	1183.86
2012.8	34.18	53.57	23	23.15	29.75	33.38	39.38	27.14	43.67	24	45.33	60	8.5	41.4	10.67	21.57	16	49.63	56.5	22	53	36.17	25.55	43	16.33	42.8	55.57	52.4	55	73.33	1115.97
2012.9	26.23	40	19.82	23.15	27	35	32.25	21.86	27.33	9.33	30.33	69.4	8.5	28.6	17.33	20.29	15.67	50.13	57	24	33	30.42	17.73	30.67	27.67	34.2	26.14	47.8	67	65	962.85
2012.10	25.23	34.86	20.73	27.15	31.38	25.38	31.63	29	16.67	4.67	32.67	63.6	23.5	19.8	19.67	25.14	9.67	47.5	52.88	49	27	31.25	16.45	37.67	19	31	35	40.4	77	73	977.9
2012.11	20.02	23.71	15.82	29.77	32.88	18.88	45.88	49	9.33	4.33	24	42	38	19	5.67	24.71	18.33	45.5	31.13	102	19.67	39	17.91	47	15	17.2	35.43	40.8	50.8	54	936.77
2012.12	16.8	16.71	12.09	37	19.5	15.5	20.63	37.57	6.33	6.67	22.67	25.6	40	25	11.33	13.29	25.33	41	15.5	56	18.33	39.42	18.55	17.67	18	8.4	37	23.4	18	28.33	691.62
2012.13	10.57	15	9.64	16.15	13	10.5	11.75	15.57	9.67	7	13.33	15.2	58.5	13.6	13	6.71	12	21	10	17.5	7.33	36.75	14.18	10.67	10.67	3.8	32.14	15.2	7	30.67	468.1
2012.14	5.73	9.14	7.27	10.69	4.38	7.5	5.88	9.29	3.67	3.67	8.33	7.4	22.5	6	8	3.43	12	8	2.13	3.5	5	21	7.91	4.67	8	4.4	13.29	4.4	10.4	12.33	239.91
2012.15	5.88	9.29	4.36	11.23	4.88	6.88	6.63	10.29	2.67	3.33	7.67	5	24	8	2	3.57	10	4.88	2.13	2.5	4.67	17.58	8.45	2.33	8.67	6.6	12.57	3.8	9.4	8	217.26
2012.16	7.05	10	3.91	7.23	4.25	3.88	8.38	8	9.33	1.67	10.67	4.6	16	9	2.67	2.86	11.33	8.38	2	4.5	5	25.5	12.27	1	16.67	15.4	13.29	5.8	7	5	242.64
2012.17	4.98	5.14	1.82	5.85	2.63	1.75	6.63	3.57	21	2.33	3.33	2.2	3.5	13.6	6	4.14	17.67	5.63	2.13	2	5.33	22.25	13.73	7.33	19	13.4	6.14	4.2	4	6.33	217.61
2012.18	1.25	1.71	0.82	2.08	1.63	0.25	2.75	1.71	6	0	1	1.4	2	6.4	1.67	1	4.33	1.38	0.25	0	1.33	5.75	4	3.67	6.33	2.4	1.57	3	0.6	3.67	69.95
2012.19	0.43	0.43	0.55	0.62	1	0.13	1	0.71	1.33	0	0.33	0	0	1.8	0.67	0.57	1.33	0.13	0.13	0	0.33	2.92	2.73	0.67	1.67	1	0.29	0	0.4	1	22.17
2012.20	0.2	0	0.09	0.23	0.13	0	0.13	0.29	1	0	0	0	0	0	0	1	0	0	0	0	0	0.67	1.27	0	2.33	0	0.14	0	0	0	7.48
2012.21	0.21	0	0.18	0	0	0.5	0.13	0.14	0	0	0	0	0	0	0	0.43	0	0.13	0	0	0	0.42	1.45	0	0.67	0.2	0	0	0.6	0	5.06
2012.22	0.05	0.29	0.18	0	0	0.38	0	0.14	0	0	0	0	0	0	0	0	0	0	0	0	0	0	0.64	0	0	0	0	0	0.4	0	2.08
2012.23	0.04	0	0.09	0	0	0	0	0.14	0	0	0	0	0	0	0	0	0	0	0	0	0	0	0.09	0	0	0	0	0	0	0	0.36
2012.24	0.02	0	0	0	0	0	0	0	0	0	0	0	0	0	0	0	0	0	0	0	0	0	0	0	0	0	0	0	0	0	0.02
2012.25	0	0	0	0	0	0	0	0	0	0	0	0	0	0	0	0	0	0	0	0	0	0	0	0	0	0	0	0	0	0	0
2012.26	0.05	0	0	0	0	0	0	0	0	0	0	0	0	0	0	0	0	0	0	0	0	0	0	0	0	0	0	0	0	0	0.05
2012.27	0.02	0	0	0	0	0	0	0	0	0	0	0	0	0	0	0	0	0	0	0	0	0	0	0	0	0	0	0	0	0	0.02
2012.28	0	0	0	0	0	0	0	0	0	0	0	0	0	0	0	0	0	0	0	0	0	0	0	0	0	0	0	0	0	0	0
2012.29	0	0	0	0	0	0	0	0.14	0	0	0	0	0	0	0	0	0	0	0	0	0	0	0	0	0	0	0	0	0	0	0.14
2012.30	0	0	0	0	0	0	0	0	0	0	0	0	0	0	0	0	0	0	0	0	0	0	0	0	0	0	0	0	0	0	0
2012.31	0	0	0	0	0	0	0	0	0	0	0	0	0	0	0	0	0	0	0	0	0	0	0	0	0	0	0	0	0	0	0
2012.32	0	0	0	0	0	0	0	0	0	0	0	0	0	0	0	0	0	0	0	0	0	0	0	0	0	0	0	0	0	0	0
2012.33	0	0	0	0	0	0	0	0	0	0	0	0	0	0	0	0	0	0	0	0	0	0	0	0	0	0	0	0	0	0	0
2012.34	0	0	0	0.23	0	0	0	0	0	0	0	0	0	0	0	0	0	0	0	0	0	0	0	0	0	0	0	0	0	0	0.23
2012.35	0	0	0	0	0	0	0	0	0	0	0	0	0	0	0	0	0	0	0	0	0	0	0	0	0	0	0	0	0	0	0
2012.36	0	0	0	0	0.13	0	0	0	0	0	0	0	0	0	0	0	0	0	0	0	0	0	0	0	0	0	0	0	0	0	0.13
2012.37	0.02	0	0	0	0.13	0	0	0	0	0	0	0	0	0	0	0	0	0	0	0	0	0	0	0	0	0	0	0	0	0	0.15
2012.38	0	0	0	0	0	0	0	0	0	0	0	0	0	0	0	0	0	0	0	0	0	0	0	0	0	0	0	0	0	0	0
2012.39	0	0	0	0	0	0	0	0	0	0	0	0	0	0	0	0	0	0	0	0	0	0	0	0	0	0	0	0	0	0	0
2012.40	0	0	0	0	0	0	0	0	0	0	0	0	0	0	0	0	0	0	0	0	0	0	0	0	0	0	0	0	0	0	0
2012.41	0.02	0	0	0	0	0	0.13	0	0	0	0	0	0	0	0	0	0	0	0	0	0	0	0.09	0	0	0	0	0	0	0	0.24
2012.42	0	0	0	0	0	0	0	0	0	0	0	0	0	0	0	0	0	0	0	0	0	0	0	0	0	0	0	0	0	0	0
2012.43	0.04	0	0	0	0	0	0	0	0	0	0	0	0	0	0	0	0.33	0	0	0	0	0	0	0	0	0	0	0	0	0	0.37
2012.44	0.25	0	0.09	0	0	0	0	0.14	0	0	0	0	0	0	0	0	2.67	0	0	0	0	0	0	0	0	0	0	0	0	0	3.15
2012.45	0.07	0	0	0	0	0	0	0	0	0	0	0	0	0	0	0	0.33	0	0	0	0	0	0	0	0	0	0	0	0	0	0.4
2012.46	0.05	0	0	0	0	0	0	0	0	0	0	0	0	0	0	0	0	0	0	0	0	0	0.09	0	0	0	0	0	0	0	0.14
2012.47	0.32	0	0	0	0	0	0	0	0	0	0	0	0	0	0	0	0	0	0	0	0	0	0	0	0	0	0	0	0.2	0	0.52
2012.48	0.48	0.29	0	0	0.13	0	0	0	0	0	0.67	0	0	0	0	0	0	0.13	0	0	0	0.08	0	0	0	0	0	0	0	0	1.78
2012.49	0.8	0.14	0	0.08	0.38	0.13	0	0	0	0	0.33	0	0	0	0	0.14	0	0	0	0	0	0	0.55	0	0	0	0	0.2	0	0.33	3.08
2012.50	2.23	0.29	0	0.31	1.63	0.63	0.75	0	0	0	0.33	0	0	0	0	0	0	0.13	0	0	0	0	0.36	1	0	3.4	2	0	0	1	14.06
2012.51	3.61	1.14	0.09	0.23	1.25	2	2	0.57	0	0	0	0.6	0	0.2	0.33	0.14	0	0.75	0.63	0.5	0	0.25	0.45	1.33	2.67	3.4	4.86	0.2	0.4	0.33	27.93
2012.52	4.86	0.86	0.27	0.62	3.5	4.5	6.25	2.43	0.33	0.67	0.67	0.6	0	2.6	7.33	0.57	0.67	3.13	1.5	0.5	2.33	0.67	0.91	4	3.67	6	8.29	1.6	2.4	1.67	73.4
2013.1	4.38	2.86	1.36	1.46	20.63	9.63	9.5	8.14	4.33	0.33	4	0.6	9.5	2.2	3.33	2.71	3.33	12.13	1	1.5	5.67	1.67	1.09	10.33	4.67	5.2	7	0.2	8.8	5	152.55
2013.2	15.73	15	9.27	9.54	17.63	15.25	10.13	17.71	7.33	3.67	12	10.6	28.5	15.6	4.67	9	7.67	12.63	8.75	11.5	11.67	8.42	10.09	15.67	17.67	11	12.86	8.4	14.8	8	360.76
2013.3	23.48	16.86	13.27	17.69	26.63	21.38	20	27.86	22	7.33	28.33	22.6	19	17.8	8.67	17.43	6	29.25	23	29	31.33	14.08	30.82	39.67	20	14	24.43	14.8	12	10.33	609.04
2013.4	26.39	33.43	29.64	33.08	22.25	32.63	42.88	71.29	62.67	19.67	76	70.4	22.5	14.2	19.67	22.14	24.67	53	38.88	47	45	32.92	79.55	62.33	28.67	25.8	54.71	31	32.8	39.67	1194.84
2013.5	23.64	21.14	27	38.62	24.75	42.88	60.38	56	55.33	27	116.33	106.8	34	30.4	21.67	27.43	52	55.63	38.5	30.5	42	57.75	63.45	38.67	35.33	20.2	42	30.2	42	52.67	1314.27
2013.6	18.63	18	19.55	32.08	17.63	32	31.13	26.14	17	20.33	74.67	50.6	24.5	28.2	16.67	30.71	30.33	36.5	25	21.5	28.33	43.25	51.36	19	46.33	18.4	27.71	12.2	50	38	905.75
2013.7	11.23	8	9.64	18.46	12.63	11.88	11.38	11.57	12.33	10	40	26.2	16	11.2	10.67	10	20.33	27.88	8	13	7	21.17	25.64	9.67	16.67	11.2	9.14	9.4	38.8	24.33	473.42
2013.8	8.16	3.71	5.64	10.54	9	11	9.38	8.14	7.33	5	20.33	18.8	13.5	6.8	13	8.29	19	12.75	6	3.5	5.67	13.08	18.27	4.33	7	6.2	8.71	3.2	37.8	7.67	311.8
2013.9	6.36	1.43	3.55	11.69	5.63	8.63	7.25	7	4	2.33	5.67	15.4	3.5	2.8	19.67	4.71	18.67	10.38	3.75	6.5	5	11.58	15	1.33	6.67	3.4	5.71	2.4	23	12.33	235.34
2013.10	5.43	2.71	4.91	5.23	2.88	5.5	2.63	3.43	1	4.33	2	6.8	6	4	6.67	2.86	15	9.13	2.38	6.5	2.67	7.67	6.27	0.67	8.67	2.4	9	4.4	11	10.33	162.47
2013.11	3.57	1.29	2.82	3.69	4.5	2	1.25	3.86	0.33	0	1.33	1.2	6	4.8	2.67	2.14	17	6.88	2.25	8	1.67	2.25	2.09	0	9	1.8	6.14	1.8	3.6	9.67	113.6
2013.12	1.63	0.71	1.45	1.69	2.5	1.38	1.5	1.71	0.67	0	0.33	1.2	9.5	1	1	0.29	15.33	4	1.13	9.5	0.33	0.83	1.18	1.67	3.33	0.8	7.43	4.4	1.6	5.33	83.42
2013.13	1.54	0	0.64	1.31	1.63	0.5	2.25	1.57	7.67	0.33	0	0	4.5	0.4	0	0.71	7.33	1.38	0.63	7.5	3.33	1.25	0.45	3.67	5	2	3.71	7.2	0.8	4	71.3
2013.14	1	0.43	0.09	2.08	0.63	2.63	2.75	2.14	3.67	0	0.33	0.4	0	1.2	1	1.14	2.67	3.38	2.63	1	4.67	0.5	1.27	2.33	2.67	0.8	1.14	7	0.4	0.67	50.62
2013.15	1.71	0.14	0.27	2.92	1.25	0.63	4.25	0.86	1	0	0.33	8.2	1	1.2	0.67	0.86	3.67	1.75	2.75	2	2	0.42	1.18	4.33	3	2.2	2.43	2.4	0.4	1.33	55.15
2013.16	4.04	1.43	0.36	6.77	0.88	1.38	3.88	0.43	0.33	0.33	1.67	11	0	8	0.67	0.57	1	2.25	4.25	2	2.67	0.33	2.18	5.33	5.67	1.6	2.43	3.2	2.8	2	79.45
2013.17	5.59	1.57	1.36	8.62	2.63	4.25	2	1.14	9	2.33	0.33	10.2	0	13	1.67	0.29	1	2.5	3.5	0.5	3.33	0.92	2.64	2.67	16.33	2.6	1.71	2.2	2.6	2	108.48
2013.18	3.04	1.14	1	4	1.88	3	0.38	2	6	0	0.33	7	0	8.2	10	0.86	1	3.38	2.5	2	3.67	0.42	1.36	0.33	4.67	2.2	2.71	1.2	1	6	81.27
2013.19	3.16	0.86	1.09	3.31	1.63	2.88	0.25	1.57	5.67	1	0.67	4.2	0	1.4	8.33	0.29	0.33	4.75	2.63	0.5	5.33	0.83	0.55	0.33	1.67	1	2.57	2	1	3.33	63.13
2013.20	2.63	1.14	0.82	2.38	2.13	3	0.75	0.57	2.67	0.67	1	4.4	0.5	0.8	6.67	1.57	0.33	1.88	3	2	2	1.08	1.64	0	1	1.6	1	2.2	1.8	2.67	53.9
2013.21	3	0.29	2.18	1.85	1.63	4.13	1.38	0.57	8.67	0.33	0.33	2.4	3	1.8	5.33	0.14	0	0.25	3.5	1	0.67	1.75	1.36	0.33	3.67	0.4	0.43	1.6	0.6	1.67	54.26
2013.22	1.04	0.14	1.09	0.62	0.75	3.38	0.13	0.14	1.33	0.33	0.33	0.4	0	0.4	2	0.14	0	1	0.75	1	0.67	0.92	0.45	0	5.67	2	0	0.2	0	0.67	25.55
2013.23	0.27	0.83	0.36	0.15	0.25	1.25	0	0.14	0	0	0	0	0	0.2	0.33	0	0	0.13	0.25	0.5	0	0.58	0.18	0	3	0	0.43	0.4	0.2	0	9.45
2013.24	0.04	0.33	0.27	0.08	0	0.25	0	0	0	0	0.33	0	0	0	0	0	0	0	0.13	0	0	0.5	0	0	1	0	0.43	0	0	0	3.36
2013.25	0.11	0.33	0	0	0	0.13	0	0.14	0	0	0	0	0	0	0	0	0	0.13	0.25	0	0	0	0	0	0.33	0	0.29	0	0	0	1.71
2013.26	0.04	0	0	0	0	0.25	0	0	0	0	0	0	0	0	0	0	0	0	1.5	0	0	0	0	0	0	0	0.14	0	0	0	1.93
2013.27	0	0	0	0.08	0	0	0	0	0	0	0	0	0	0	0	0	0	0	0	0	0	0	0	0	0	0	0.14	0	0	0	0.22
2013.28	0.04	0	0	0	0	0.13	0	0	0	0	0	0	0	0	0	0	0	0	0	0	0	0.08	0	0	0	0.4	0	0	0	0	0.65
2013.29	0	0	0.09	0	0	0	0	0	0	0	0	0	0	0	0	0	0	0	0	0	0	0	0	0	0	0.2	0	0	0	0	0.29
2013.30	0	0	0	0.08	0	0	0	0	0	0	0	0	0	0	0	0	0	0	0	0	0	0	0	0	0	0	0	0	0	0	0.08
2013.31	0	0	0	0	0	0	0	0	0	0	0	0	0	0	0	0	0	0	0	0	0	0	0	0	0	0	0	0	0	0	0
2013.32	0.02	0	0	0	0	0	0	0	0	0	0	0	0	0	0	0	0	0	0	0	0	0	0	0	0	0	0	0	0	0	0.02
2013.33	0	0	0	0	0	0	0	0	0	0	0	0	0	0	0	0	0	0	0	0	0	0	0	0	0	0	0	0	0	0	0
2013.34	0	0	0	0	0	0	0	0	0	0	0	0	0	0	0	0	0	0	0	0	0	0	0	0	0	0	0	0	0	0	0
2013.35	0	0	0	0	0	0	0	0	0	0	0	0	0	0	0	0	0	0	0	0	0	0	0	0	0	0	0	0	0	0	0
2013.36	0	0	0	0	0	0	0	0	0	0	0	0	0	0	0	0	0	0	0	0	0	0	0	0	0	0	0	0	0	0	0
2013.37	0	0	0	0	0	0	0	0	0	0	0	0	0	0	0	0	0	0	0	0	0	0	0	0	0	0	0	0	0	0	0
2013.38	0	0	0	0	0	0	0	0	0	0	0	0	0	0	0	0	0.67	0	0	0	0	0	0	0	0	0	0	0	0	0	0.67
2013.39	0	0	0	0	0	0	0	0	0	0	0	0	0	0	0	0	0	0	0	0	0	0	0	0	0	0	0	0	0	0	0
2013.40	0	0	0	0	0	0	0	0	0	0	0	0	0	0	0	0	0	0	0	0	0	0	0.09	0	0	0	0	0	0	0	0.09
2013.41	0	0	0.27	0	0	0	0	0	0	0.33	0	0	0	0	0	0	0	0	0	0	0	0	0	0	0	0	0	0	0	0	0.6
2013.42	0	0.57	0.55	0	0	0	0	0	0	0	0	0	0	0	0	0	0	0	0	0	0	0	0.09	0	0	0	0	0	0	0	1.21
2013.43	0	0.86	1.27	0.31	0	0	0	0	0	0	0	0	0	0.2	0	0	0	0	0	0	0	0	0.09	0	0	0	0	0	0	0	2.73
2013.44	0.09	0.71	1	0	0	0.25	0	0	0	0	0	0	3.5	0	0	0.14	0	0	0	0	0	0.08	0	0	0	0	0	0	0	0	5.77
2013.45	0.11	0.43	0.27	0.15	0	0	0.13	0	0	0	0	0	1.5	0	0	0	0	0.63	0	0	0.33	0	0.09	0.33	0	0	1.57	0	0	0	5.54
2013.46	0.73	0.14	0.18	0.08	0	1.13	0	0	0	0	0	0	0	0.2	0	0	0	10.63	0	0	0	0	0	0	0	0.2	2.86	0	0	0	16.15
2013.47	1.04	0	0.27	0.54	0	1.38	0	0.14	0	0	0.33	0	0	0	0	0	0	19	0.5	0.5	0	0.17	0.09	0	0.67	2.2	5.71	0	0	0	32.54
2013.48	0.88	0.14	0.18	0.31	0.5	2.25	0.13	0	0.33	0	0	0	0	0	0	0	0	7.75	1.13	0	0.67	0.42	0.73	0	0.67	2.8	8	0	0	0	26.89
2013.49	1.23	0.14	0.18	0.38	0.5	0.38	0	0.14	0.33	0	0	0.2	0	0	0	0.14	0	3.25	0.5	0	0.33	0.75	1.45	0.67	11	4	10.57	0.8	0	0	36.94
2013.50	1.02	0.29	0.55	0.54	0.5	0.63	0.63	0	0	0	0	0	0	0	0	0.57	0	0.5	0	0	0	1.58	0.18	0	10.33	9.4	24.29	3.4	0	0.33	54.74
2013.51	1.3	0.71	1.82	0.23	0.63	0.88	1.25	0.29	0	0	1	0	0	0.8	0	0.57	0	0.13	0.38	0	0.67	2	0.27	0	9.33	9.8	20.43	3.6	0	0	56.09
2013.52	2.77	1.57	1.36	0.62	1	3.25	0.75	0.43	0	1	0.67	0	0	2	0.67	1	0	1.13	1	1	1	1.25	0.18	0	5.33	9.8	14.86	2.8	0	0	55.44
2014.1	0.96	1.14	0.45	0.46	2.63	3.63	2.25	1.14	0.33	0	1	1	1	2.6	1.33	2.71	0	2.88	0.13	0.5	0.33	1.25	1.55	0	6.33	2.8	3.57	2.4	1.8	0	46.17
2014.2	3.91	2.57	0.82	1.38	4.63	2.63	3.75	2.86	1.67	0.33	3	2.6	0	2.4	0.67	1.14	0.33	1.25	1.13	1	2.33	2.17	11	3	2	2.4	3.29	3.6	1	0	68.86
2014.3	6.57	9.71	2.27	4.77	9.88	4.25	3.88	4	2	0.67	3.33	2.2	1	8.4	5	2.14	2	2.75	1.38	1.5	3	5.17	10	1.33	5	2.8	2.43	4.4	1.8	2	115.63
2014.4	16.46	14.43	8.18	8.77	12	11.63	7.13	7.57	2	2.67	24.33	2.8	1	12.8	8.33	8	8	4.88	7.38	5.5	10	16.5	18.82	2	5.67	6.6	10.86	9.6	10.2	7.67	271.78
2014.5	34.16	20	15.09	16.77	25.5	27	14.75	23.29	6.33	7.67	29.67	9.8	1	20.4	12.67	10.57	7	12.75	11.88	23	14	29.83	51.82	2	10	13.4	22.57	23	23	21.33	540.25
2014.6	49.36	22.43	20.64	32.54	38.38	47.25	16	44	15.33	12.33	50.33	24.6	8.5	21	19	18.71	11.33	12.75	16.13	41.5	19.33	35.25	49.64	8.67	12.67	18.8	20.14	34.8	72.8	52.67	846.88
2014.7	55.61	39.71	33	44.38	60.13	48.5	19.75	62.29	22.67	13	75	45.8	18	39.6	21	16.86	19	20.5	22.5	59	52	47.83	53.73	13.67	17.33	19.8	18	44.8	62	90.33	1155.79
2014.8	48.09	38	28.36	31.69	61.13	50.63	28.13	57.43	48.33	7.67	56.67	44.2	26	34	10	20.43	14.33	30.63	33.13	39.5	40	43.58	63.27	9.67	12	13.4	21.29	45.2	25.4	45.67	1027.83
2014.9	37.98	41.43	39.09	23.15	52.63	42.13	40.5	57.71	47	6.33	53.67	43	16	31.2	12	31.86	13.33	30.38	31.38	42.5	45.67	45.33	50.64	11.67	33.67	12.4	24.57	29.6	26	30.67	1003.49
2014.10	26.23	27.57	27.36	22.38	39.38	35.88	39.88	37	36.67	6	45.67	33.4	8	25	12.67	31.57	9.67	31.38	35	25	29.33	41.08	42	29	76.67	23	24.29	31.8	25	29.67	907.55
2014.11	26.21	23.43	21.55	18.54	37.13	32	33.5	18.71	35.67	4.67	51	40.8	16	21.2	10.67	31.71	13.67	28.38	25.5	19	28	37.83	53.73	61.67	64.33	18	28.86	22.8	31.6	17	873.16
2014.12	17.36	16.29	15.91	20.62	18.13	18.25	24.25	14.86	18	5.33	46.67	36.4	16.5	23.8	24.33	23.29	20.33	30.63	16.5	26	26.33	28.67	40.18	35	45.33	21.2	20.71	17.8	22.6	20.67	711.94
2014.13	10.41	10.86	12.73	10.69	8	10.75	15.63	9	10	5.67	46.33	17.8	18.5	13.6	22	14.43	18.67	12.25	11	25.5	23	18.42	19	13.33	33.33	15	11	12	11.8	11	471.7
2014.14	4.36	8.57	6.64	6.38	4.25	7.38	8.25	7	3	3	23	14	4.5	8.4	8.33	4.57	9	7.5	5.13	17	15.33	8.08	9.09	4.33	14	4.2	10.29	5.6	9.2	8.33	248.71
2014.15	3.84	4.57	6	4.77	4	3.63	4.13	2.57	3.33	2.33	19.33	7.8	0.5	3.2	10.33	1	5	4.25	2.25	13.5	11	3.67	3.91	8.33	8.67	4.2	6.57	2.8	6	4	165.48
2014.16	3.73	3.29	5.91	6.54	5.25	2.75	3.13	3.86	1	9.33	9.33	6.8	0.5	6.2	14	2.29	3	8.63	3.38	7	15.33	4	4.82	12	6.33	6.4	8.14	2.4	1.8	4.33	171.47
2014.17	3.29	4.71	3.36	5.31	2.75	2.88	4.13	5	0	6.33	10.33	13.6	0	3.4	11.33	1.86	3.67	11.63	3.38	9	18.33	4.67	2.91	10.67	5	7.4	5.86	4.2	3.4	1.33	169.73
2014.18	1.57	4	1.64	3.62	2	2.5	4.38	5.14	0	2	6.67	6.2	0.5	1.4	4.33	0.86	4.33	7	3.13	8	7	1.75	2.64	12.67	3.67	12.4	3	1.8	1.4	3	118.6
2014.19	0.52	0.57	0.82	1.23	0.63	0.63	2	1.43	0	0.33	3.67	2.2	0	0.2	1.33	0.14	3	4.63	0.38	2.5	1.67	1.17	1.91	4.67	2.33	1.8	1.86	0.2	3.2	1.67	46.69
2014.20	0.66	0.29	0.27	0.69	1	0.5	0.75	2.86	0	0.67	0.67	0.2	0	0	0.33	0.29	4.67	1	1	0	0.33	0.83	3.55	2	1.33	1	0.57	0.4	0.6	0.33	26.79
2014.21	0.3	0	0.27	0.54	0.63	0.13	0.88	1.57	0	0	0.67	0.2	0	0	0	0	3	1.13	0.25	0	0	0.25	1.18	0.67	0.33	0.6	0.14	0	0	0.33	13.07
2014.22	0.09	0.29	0	0.08	0.13	0.13	0.63	1.14	0	0.33	0.33	0	0	0	0	0	1	0	0.13	0	0	0.17	0.18	0	0	0	0	0	0	1.33	5.96
2014.23	0.05	0.29	0.09	0	0	0	0	0.29	0	0	0	0	0	0	0	0	0	0.13	0	0	0	0.17	0	0	0	0	0.14	0	0	0	1.16
2014.24	0	0	0	0	0	0	0	0	0	0	0.33	0	0	0	0	0	0	0.13	0	0	0	0.17	0.09	0	0	0	0	0	0	0	0.72
2014.25	0.05	0	0	0.08	0	0	0	0	0	0	0.33	0	0	0	0	0	0	0.13	0	0	0	0	0	0	0	0	0	0	0	0	0.59
2014.26	0	0	0	0	0	0.13	0	0	0	0	0	0	0	0	0	0	0.67	0.13	0	0	0	0	0	0	0	0	0	0	0	0	0.93
2014.27	0	0	0	0	0	0	0	0	0	0	0	0	0	0	0	0	0	0	0	0	0	0	0.09	0.33	0	0	0	0	0	0	0.42
2014.28	0	0	0.09	0	0	0	0	0	0	0	0	0	0	0	0	0	0	0.13	0	0	0	0	0.09	1.67	0	0	0	0	0	0	1.98
2014.29	0	0	0	0	0	0	0	0	0	0	0	0	0	0	0	0	0.33	0.13	0	0	0	0	0	0	0	0	0	0	0	0	0.46
2014.30	0	0	0	0	0	0	0	0	0	0	0	0	0	0	0	0	0	0	0	0	0	0	0	0	0	0.2	0	0	0	0	0.2
2014.31	0	0	0	0	0	0	0	0	0	0	0	0	0	0	0	0	0	0	0	0	0	0	0	0	0	0	0	0	0	0	0
2014.32	0	0	0	0.08	0	0	0	0	0	0	0	0	0	0	0	0	0	0	0	0	0	0	0	0	0	0	0	0	0	0	0.08
2014.33	0.02	0	0	0	0	0	0	0	0	0	0	0	0	0	0	0	0	0	0	0	0	0	0	0	0	0	0	0	0	0	0.02
2014.34	0.04	0	0	0	0	0	0	0	0	0	0	0	0	0	0	0	0	0	0	0	0	0	0	0	0	0	0	0	0	0	0.04
2014.35	0.02	0	0	0	0	0	0	0	0	0	0	0	0	0	0	0	0	0	0	0	0	0	0	0	0	0	0	0	0	0	0.02
2014.36	0	0	0	0.08	0	0	0	0	0	0	0	0	0	0	0	0	0	0	0	1.5	0	0	0	0	0	0	0	0	0	0	1.58
2014.37	0	0	0	0	0	0	0	0	0	0	0	0	0	0	0	0	0	0	0	1	0	0	0	0	0	0	0	0	0	0	1
2014.38	0	0	0	0	0	0	0	0	0	0	0	0	0	0	0	0	0	0	0	0.5	0	0.08	0	0	0	0	0	0	0	0	0.58
2014.39	0	0	0	0	0	0	0	0	0	0	0	0	0	0	0	0	0	0	0	0	0	0	0	0	0	0	0	0	0	0	0
2014.40	0	0	0	0	0	0	0	0	0	0	0	0	0	0	0	0	0	0.13	0	0	0	0	0	0	0	0	0	0	0	0	0.13
2014.41	0	0	0	0	0	0	0	0	0	0	0	0	0	0	0	0	0	0.38	0	0	0	0	0	0	0	0	0	0	0	0	0.38
2014.42	0.04	0	0	0.08	0	0	0	0	0	0	0	0	0	0	0	0	0	0	0	0	0	0	0	0	0	0	0	0	0	0	0.12
2014.43	0	0	0	0	0	0	0	0	0	0	0	0	0	0	0	0	0	0.13	0	0	0	0	0	0	0	0	0	0	0	0	0.13
2014.44	0.02	0	0.18	0	0.13	0	0	0	0	0	0	0	0	0	0	0	0	0.63	0	0.5	0	0.08	0.09	0	0	0	0	0	0	0	1.63
2014.45	0.05	0	0	0	0.13	0	0	0	0	0	0	0	0	0	0	0	1.67	0.25	0.13	0	0	0	0	0	0	0	0	0	0	0	2.23
2014.46	0.2	0	0	0.15	0	0	0	0	0	0	0	0	0	0	0	0	6.33	0.25	0	0	0	0.92	0	0	0	0	0	0	0	0	7.85
2014.47	0.89	0.14	0	0.08	0	0.13	0.13	0.14	3.33	0	0	0	0	0	0	0	9	0.25	0.63	0	0	1.92	0	0	0	0	0	0	0	0.33	16.97
2014.48	3.5	2.29	0.09	0.31	1	0.13	1.38	1.29	10.67	0	0.33	0.2	0.5	0.4	1	0.14	9.67	0.25	1	0	1.33	6.42	0.18	0	0	0	0	2	0.2	0.33	44.61
2014.49	7.34	5.86	0.55	0.62	2	3.38	9.13	3.14	17.67	0	5.33	0	1.5	4	4.67	1.14	5.67	2.75	4	3.5	3.33	24.08	1	2.33	2	0.2	2.14	32.8	2.6	0	152.73
2014.50	20.07	9.14	3	1.23	8.75	10.88	9.5	14.14	11	0	14.67	2.2	9.5	21.4	1	2	4	10.63	3.38	2	10.33	59.67	8.73	3.67	5	0.2	11.14	53.8	18.2	0.33	329.56
2014.51	41.11	15.43	5.18	9.31	23.63	28	38	24.43	22.67	1.67	85.33	1.6	19	32	2.67	4.57	0.67	18.13	12.13	13	30	64.08	27.18	2.33	17.33	5	17.71	35.6	11	8.67	617.43
2014.52	43.54	26.29	10.09	26.31	27.75	47.5	57.13	40.43	41	12	183	6.4	35	31.2	7	13.71	2.67	46.75	25.88	8	17.67	42.67	36.55	7.33	15.33	12	25.86	21.6	5.4	44.67	920.73
2015.1	14.8	21.86	12.82	34.38	44.25	41.13	29	57.86	18	26.67	118	31	16	23.4	9	9.14	9.67	67.5	11.88	29.5	29.33	14.83	17.64	28.67	27.67	17.2	37.57	21.6	13.4	63.67	897.44
2015.2	17.29	20	11.82	23.77	25	22.5	14.13	35.86	18.33	11	49	38.2	8	15.8	14	16.57	14	36.88	17.75	14	26.67	11.83	29.45	17	21	18	14.86	11.2	30.2	22.33	626.44
2015.3	11.05	12.14	9.09	16.92	16.38	14.13	9.88	29.14	10	6.33	30.67	49.6	6	10.2	20	11.29	16.67	29.38	11.25	19.5	18.33	9	20.45	17	13.33	9.2	9.14	4.6	16	12.67	469.34
2015.4	8.27	7.57	13.45	17.38	12.88	10.5	9	23.14	8.67	6.67	31.67	57.8	13	6.8	33.33	26.57	14	26.63	11.88	17.5	9	5.58	28.55	9	16.33	20.6	13.86	5.6	20.2	29.33	514.76
2015.5	8.77	9.71	29.64	22.69	21.75	12.63	10.38	19.71	16.33	8	56.33	58.8	7.5	5.4	52	30.57	8.67	35.75	17	27.5	12.67	4.58	25	13	29.33	20.2	19	3.4	18.8	29	634.11
2015.6	10.16	17.86	21.45	24.46	16	16.13	5.75	32.29	32	12	46.33	44.4	9	14.4	43.67	25.86	5.33	35.13	20.13	18	9	4.33	19.73	5.33	19	8	18.71	1.2	32.2	21.33	589.18
2015.7	9.09	9.29	12.18	22	19	18.63	10.25	26.71	30.33	11.67	32.33	40.2	20.5	17.4	28	23.43	16.33	28.13	14.13	6.5	6.67	3	13.45	6.67	7	10.6	22.29	3.8	14.4	18	501.98
2015.8	6.55	7	12	13.69	16.75	12.5	8.63	19.43	24.33	5.67	7.33	23.4	10	11.2	23	13.14	16.33	18.25	13.13	5.5	8	3.25	10.64	15.67	7.67	2.8	12.86	2.6	21	14	366.32
2015.9	6.11	12	10.82	10.46	11.88	8.13	6.75	9	20.33	2	9.33	12	4.5	9.4	33.33	9.71	23	19	11.38	7	8.33	2.92	14.55	13.67	25.33	1	8	1.8	11	7.67	330.4
2015.10	5.61	6.29	8	7.08	8	5.63	6.13	6.43	4.67	0.33	9.33	6	4.5	10.2	14.33	11	10.33	16.88	8.88	6.5	3.33	3.83	10.27	10.33	11	8.2	4.71	3	10.2	5	225.99
2015.11	6.2	5.43	4.73	9.23	8.63	4.75	9.88	4.86	1.33	1	4	7.2	4	5.6	7	14.14	3	13.88	6.13	2.5	3	4.5	13.45	2	11.67	14.6	7	1.8	12.6	2.33	196.44
2015.12	5.2	5.14	7	5.08	3.25	3.38	5	2.86	2.67	0.33	7.67	7.4	2.5	2.6	1.67	3.86	1.67	19.13	1.88	6	7.67	2.08	12.36	5.33	10	17.4	5	5	5.6	2.33	167.06
2015.13	4.75	4.57	6.18	2.54	2.25	2.25	5.38	4.29	1.67	0.33	2	3.2	0.5	4	1.33	2.43	4	16.88	1.88	4	3	1.5	7.91	4.67	3.67	7.4	3.14	3	2	1.33	112.05
2015.14	2.34	1.71	3.73	2.46	1.88	1.13	3.63	2.29	1.33	0	1.33	2	0	3	0.67	2	2	7.63	1.75	3	1	0.25	5.09	3	2	2.8	1.57	1.8	2.4	3.67	67.46
2015.15	1.71	0.57	2.82	1.31	2.38	2.25	1	5.43	0	1	0	0.2	1	0.6	0	1.71	0.67	7.75	0.88	2	2	0.17	1.55	0.67	7.33	5.2	0.29	1	2.2	2.33	56.02
2015.16	1.8	0.43	4	2.23	2.38	3.75	0.38	1.43	0	0	0	0.4	4.5	2.4	0	0.43	0.67	5	2	3.5	8.67	0.67	2	0.33	8	5.4	1.29	1.8	3	2.67	69.13
2015.17	1.71	1	2.18	1.15	1.25	6.38	0	0.14	0	0.67	0	1.4	4.5	2.2	0	0	0.67	2.75	4	2	8.33	0.25	1.45	0.33	3.33	3.2	1.43	1.6	3.8	1.67	57.39
2015.18	0.95	1.71	1.09	1.54	1.5	2.25	2.63	0.86	0	0.33	0.33	1	0.5	0.8	1	0.57	0	1.25	2.75	1	1	0.5	0.55	0	2.33	1.8	0.86	0.2	9	2.33	40.63
2015.19	0.5	1.43	0	0.46	1.25	1	0.25	4.14	0	0	0.33	1.2	0	0.4	0.33	0.43	0.67	0.25	0	0	0.33	0.08	0.55	0.33	0.33	1.6	0.57	0	0.8	2	19.23
2015.20	0.41	0.43	0.18	0.31	1.5	0.75	0.88	2.57	0	0	0	0.4	0.5	0	0	1.29	0.33	0.25	0	0.5	0	0.67	0.18	3	0	1	0	0	0.6	0.33	16.08
2015.21	0.88	0.86	0.09	0.46	0.63	0.25	1.5	2.71	0	0.33	0.67	0.8	0	0.4	0.33	0.71	0.33	0.13	0.5	0	0	2	0.45	2	0	0.2	1.57	0	0.8	1.67	20.27
2015.22	0.43	0.43	0	1.15	0.5	2	1.25	1.86	0	0.33	1.67	0.6	0	0.2	0	0.14	0	0.13	0.25	0	0	0.25	0	1	0	0.2	0.43	0	2	4.33	19.15
2015.23	0.32	0.29	0	0.23	0.38	0.25	0.25	0.29	0	0	0.67	0	0	0.2	0	0	0	0.38	0.13	0	0	0.25	0.09	0.67	0	0	0.29	0	0.2	0.33	5.22
2015.24	0.02	0.14	0	0.08	0.25	0.88	0	0	0	0	0	0	0	0	0	0	0	0	0	0	0	0.33	0.09	0.33	0	0	0	0	0	0	2.12
2015.25	0.02	0	0	0	0	0	0	0	0	0	0	0	0	0	0	0	0	0	0	0	0	0.08	0	0	0	0	0	0	0	0	0.1
2015.26	0	0	0	0	0	0	0.25	0.14	0	0	0	0	0	0	0	0	0	0	0.13	0	0.33	0	0	0	0	0	0	0	0	0	0.85
2015.27	0.04	0	0	0	0	0	0	0	0	0	0	0	0	0	0	0	0.67	0	0	0	1.33	0	0	0	0	0	0	0	0	0	2.04
2015.28	0.04	0	0	0	0	0	0	0	0	0	0	0	0	0	0	0	5	0	0	0	0.33	0	0	0	0	0	0	0	0	0	5.37
2015.29	0	0	0.09	0	0	0	0	0	0	0	0	0	0.5	0	0	0	1.33	0	0	0	0.33	0	0	0	0	0	0	0	0	0	2.25
2015.30	0.02	0	0	0.08	0	0	0	0	0	0	0	0	0	0	0	0	0.33	0	0	0	0	0	0	0	0	0	0	0	0	0	0.43
2015.31	0	0	0	0.08	0	0	0	0	0	0	0	0	0	0	0	0	0.67	0	0	0	0	0	0	0	0	0	0.14	0	0	0	0.89
2015.32	0	0	0	0	0	0	0	0	0	0	0	0	0	0	0	0	0	0	0	0	0	0	0	0	0	0	0	0	0.4	0	0.4
2015.33	0.02	0	0.09	0.08	0	0	0	0	0	0	0	0	0	0	0	0	0.33	0	0	0	0	0	0	0	0	0	0	0	0	0	0.52
2015.34	0.02	0	0.18	0.15	0	0.13	0	0	0	0	0	0	0	0.2	0	0	0	0	0	0	0	0.08	0	0	0	0	0	0	0	0	0.76
2015.35	0.04	0	0.18	0	0	0	0	0	0	0	0	0	0	0.2	0	0.14	0	0	0	0	0	0	0	0	0	0	0	0	0	0	0.56
2015.36	0.07	0	0	0	0	0.13	0	0	0	0	0	0	0	0.2	0	0	0	0	0	0	0	0	0	1.67	0	0	0	0	0	0	2.07
2015.37	0	0.14	0.36	0	0	0	0	0	0	0	0	0	0	0	0	0	0	0	0	0	0	0	0	0	0	0	0	0	0	0	0.5
2015.38	0	0	0.18	0	0	0	0	0	0	0	0	0	0	0	0	0	0	0	0	0	0	0	0	0	0	0	0	0	0	0	0.18
2015.39	0.02	0	0	0.08	0	0	0	0	0	0	0	0	0	0	0	0	0	0	0	0	0	0	0	0	0	0	0	0	0	0	0.1
2015.40	0.04	0	0	0.08	0	0	0	0	0	0	0	0	0	0	0	0	0	0	0	0	0	0	0	0	0	0	0	0	0	0	0.12
2015.41	0.02	0	0	0	0.13	0	0.63	0	0	0	0	0	0	0	0	0	0	0	0	0	0	0	0	0	0	0	0	0	0	0	0.78
2015.42	0	0.14	0	0.15	0.13	0	0.13	0	0	0	0	0	0	0	0	0	0	0	0	0	0	0	0	0	0	0	0	0	0	0.33	0.88
2015.43	0.07	0.14	0.09	0	0	0	0	0	0	0	0	0	0	0	0	0	0	0	0	0.5	0	0	0	0	0	0	0	0	0	0	0.8
2015.44	0.07	0.14	0.27	0	0	0	0	0	0	0	0	0	0	0	0	0	0	0	0	1	0	0.08	0	0	0	0	0	0	0.2	0	1.76
2015.45	0.07	0.29	0	0.38	0	0	0	0	0	0	0	0	0	0	0	0	0	0	0	0	0	0.58	0.09	0	0	0	0	0	0	0	1.41
2015.46	0.07	0.43	0.09	0.38	0.13	0.38	0	0.29	0	0	0	0	0	0	0	0.14	0	0	0	0	2	1.17	0	0	0	0	0	0	0	0	5.08
2015.47	0.04	0.86	0	0	0.13	0	0	0	0.33	0	0	0	0	0.4	0	0	0	0.13	0	1	2.5	0.58	0	0	0	0	0.14	0	0	0.33	6.44
2015.48	0.09	0.43	0	0.54	0	0.13	2.75	0.14	0	0	0	0	0	0	0	0	0	0.25	0.13	0	3.5	0.92	0.09	0	0	0	0	0	0	0	8.97
2015.49	0.25	0.57	0	0.31	0.38	1.5	7.5	0.57	1.33	0	0	0.2	0	0	0	0	0	0	0.25	1	2	4.08	0	0	1.33	0	0	0	0	0	21.27
2015.50	0.84	0.14	0	0.46	2.5	1.88	6.25	0.43	1	0	0	0.4	0	0.6	0	0	0.33	0	0.38	0	4	6.5	0	0	0.33	1	0.14	0	0	0.33	27.51
2015.51	1.5	1	0.36	0.38	1.13	2	7.13	2	1	0.67	0.67	0.6	0	0.2	0	0	0	0.25	0.13	1.5	1.5	10.25	0	0.33	2.33	1.4	0	0	0	0	36.33
2015.52	2.21	1.86	0.18	2.38	5.25	4.13	9	4.43	1	0.67	0	0.6	0.5	0.2	0.67	0.43	0.67	0.38	0.13	2	1.5	9.42	0.91	1.67	1.67	1.6	1.86	0.2	0	0.33	55.85
2015.53	1.84	1.86	0.91	2.08	4	0.63	8.25	6.29	2.67	2.67	6.33	1	2	2.6	1	0.57	4.67	2.5	0.5	2.5	0	4.08	3.27	13	4.33	1.8	2.71	1.4	7.8	0	93.26
2016.1	3.04	4.14	1.18	6.54	4	4.25	4.25	4.86	3	4.33	15	4.8	2.5	3.8	0	1.29	8.33	3.5	4.5	3.5	2	4.75	7.64	54.67	11.67	2.8	3.57	3.6	9.6	1.67	188.78
2016.2	5.25	6.43	1.18	6.92	6.63	4.88	2.5	4.43	20.67	1.33	8	13.8	4	5.2	0	0.86	5.33	3.13	4.5	5.5	2	4.42	16.45	107	27	3.2	3.57	2.4	12.2	2.67	291.45
2016.3	14.54	9.43	8.36	7.92	10.5	14.38	11.38	15.86	23.67	4.33	7.67	12.4	10	16.4	3	5.86	6	8.63	8.75	1.5	4.5	11.42	23.64	38	26.33	8.4	6.71	2	16	11.33	348.91
2016.4	38.77	20.29	29.36	29.69	22.63	21	49.38	42.29	33	5	41	15.4	9.5	24	3.33	29.43	23.33	16	27.63	3	12	30.08	20.36	19	18.67	8	12.57	4.8	15.4	32	656.91
2016.5	71.52	51.71	40.27	26.62	46	42.75	70.38	77.29	58	15	41.33	28.6	14	34.4	33.67	40	22.33	28.25	36.13	17.5	14.5	35.83	27.82	18	29.33	26.4	24.43	16	14.4	32.67	1035.13
2016.6	56.68	52.29	39.55	33.38	54.5	52.63	49.75	51.86	27	19.67	40.67	27.2	9.5	45.4	32.33	43.86	19	50.13	46.5	35	16.5	44.58	29.55	24.33	38.33	36.8	45.43	30	15.6	27.67	1095.69
2016.7	42.7	53.43	29.09	22.92	35.25	27.63	39.25	33.57	23.33	7	31	24.8	26	41.2	27.67	38	30.67	52.63	31.13	43	38.5	36.17	24.09	34	36	26.6	54.43	25.4	15.6	26	977.06
2016.8	33.21	44.29	22	19.85	23.25	21.25	37.5	17.71	9.67	6.67	24.33	23.2	19	40.2	25.67	32.86	25	46.25	28.5	46.5	21	39.83	23.55	26	33.67	33	29.86	20.2	25.6	22.67	822.29
2016.9	35.7	38.43	25.73	26.38	17.38	21.38	33.5	16.71	7.67	5.67	23.67	35.4	11.5	21.4	14.67	25.57	19.33	35.5	17.63	68.5	32	35.83	26.91	39.33	41	25.6	37.57	24.4	21.2	20.33	805.89
2016.10	28.8	28.71	22.55	20.54	17.13	26.25	32.13	14.71	26.67	7.67	34.67	54.6	8	26.2	18	29.43	18	33.63	20.25	76.5	19.5	33.75	40.64	50	48	25.2	34.57	40.2	48.4	12.67	897.37
2016.11	32.57	19.57	20	22.62	26.75	24.25	24.38	23.86	49.33	5.67	58.67	75.2	18	45.4	26.33	22.43	18.33	48.88	17.38	29.5	18	24.25	45.36	55.67	47.67	29	38.14	47	67	27	1008.21
2016.12	19.73	9.71	11.82	18.69	13.13	18.25	21.63	15	30.33	8.67	56.33	62.2	18.5	28.8	7.33	13.86	24.67	44.5	12	12.5	14.5	15.08	24.09	26	33.67	24.4	27.57	24.8	33.2	28	698.96
2016.13	14.59	7.43	7	14.23	12.13	14	18.75	11.43	15.67	9.33	41.67	32.2	11.5	13.6	6.67	7.29	9.67	20.25	7.25	7.5	14	14.92	21	18	15.33	17.8	14.43	21	17.6	23.67	459.91
2016.14	8.79	2.6	6.09	9.85	9.75	11.25	12.25	10.86	7.33	5.33	27	23.4	3.5	5.8	3	4.14	5	13.75	4.38	7	8.67	5.38	10.18	18	12	6.2	5.86	9.4	12.2	15.33	284.29
2016.15	8.27	4.8	5.09	7.15	8.63	8.75	9.13	11.86	7	3.33	37.33	23	5.5	5.8	3	1	5	9	4.75	8	10.33	2.92	13.18	17	9.33	6.4	4.57	6.2	21	30.33	297.65
2016.16	7.25	4	3.55	5.23	7.5	8.63	5.38	14.43	11.67	3	19.33	23.6	2.5	5.4	9	1.14	7	5.88	5.13	5	12.33	3.62	15.55	5	9.33	3.2	3.43	6.6	19.8	18	251.48
2016.17	4.63	1.6	2.55	5.31	5.5	5.88	6.63	10.29	9	1.67	11.67	11.6	0	2.4	6	1.86	4.67	5.13	5.88	11.5	8	1.62	9.09	1	7.67	2.6	1.71	2	9.8	13	170.26
2016.18	1.98	0.2	1.27	4.38	2.13	3	3.5	5.86	3.67	1.33	8.33	7.8	3.5	0.8	3	1	3.33	4.38	1.63	8.5	3	1.23	2.55	0.33	1.33	1.6	1.14	1.2	4.8	10.33	97.1
2016.19	1.38	0.6	0.91	3.54	3.13	1.75	1.88	1.86	1	2	3.33	2.2	1	0.6	3.33	0.57	1.33	1	1.25	2.5	1	0.92	1.82	0.67	1.67	0.6	0.43	0	2.2	3.33	47.8
2016.20	1.21	0	0.27	2	0.63	0.75	1.5	1.57	1	1.67	5.33	0.8	0	0.8	6.33	0	0	0.88	1	6	0.67	0.54	1.36	0	0	0.6	0.57	0	0.4	1	36.88
2016.21	0.48	0	0	0.69	0.63	0.13	0.75	0.57	0	0	2.67	0	0	0.8	2	0.14	0	0.38	0.75	2.5	0	0	1.64	0	0	0.4	0.43	0	0	0.67	15.63
2016.22	0.25	0	0.09	0.15	0.13	0.13	0.38	0	0	0	3	0	0	0	0	0	0	0.5	0.13	0	0	0	6.45	0	0	0	0.14	0	0	0	11.35
2016.23	0.16	0	0	0	0.13	0	0.13	0	0	0	1	0	0	0	0	0.43	0	0	0	0	0	0.15	6.27	0	0	0	0	0	0	0	8.27
2016.24	0.04	0	0	0	0	0	0	0	0	0	0	0	0	0	0	0	0	0	0.25	0	0	0	0.64	0	0	0	0	0	0	0	0.93
2016.25	0.05	0	0	0	0	0	0	0	0	0	0	0	0	0	0	0	0.33	0	0	0	0	0	1.09	0	0	0	0	0.2	0	0	1.67
2016.26	0	0	0	0	0	0	0	0	0	0	0	0	0	0	0	0	0	0	0	0	0	0	0.91	0	0	0	0	0	0	0	0.91
2016.27	0	0	0	0	0	0.13	0	0	0	0	0	0	0	0	0	0	0	0	0	0	0	0	0.55	0	0	0	0	0	0	0	0.68
2016.28	0	0	0	0	0	0	0	0	0	0	0	0	0	0.2	0	0	0	0	0	0	0	0	0	0	0	0	0	0	0	0	0.2
2016.29	0	0	0	0	0	0	0	0	0	0	0	0	0	0	0	0	0	0	0	0	0	0	0	0	0	0	0	0	0	0	0
2016.30	0	0	0	0.15	0	0	0	0	0	0	0	0	0	0	0	0	0	0	0	0	0	0	0	0	0	0	0	0	0	0	0.15
2016.31	0	0	0	0	0	0	0	0	0	0	0	0	0	0	0	0	0	0	0	0	0	0	0	0	0	0	0	0	0	0	0
2016.32	0	0	0	0	0	0	0	0	0	0	0	0	0	0	0	0	0	0	0	0	0	0	0	0	0	0	0	0	0	0	0
2016.33	0.02	0	0	0.15	0	0	0	0	0	0	0	0	0	0.4	0	0	0	0	0	0	0	0	0	0	0	0	0	0	0	0	0.57
2016.34	0	0	0	0	0	0	0	0	0	0	0	0	0	0	0	0	0	0	0	0	0	0	0	0	0	0	0	0	0	0	0
2016.35	0	0	0	0	0	0	0	0	0	0	0	0	0	0	0	0	0	0	0	0	0	0	0	0	0	0	0	0	0	0	0
2016.36	0	0	0	0	0	0	0	0	0	0	0	0	0	0	0	0	0	0	0	0	0	0	0	0	0	0	0	0	0	0	0
2016.37	0	0	0	0	0	0	0	0	0	0	0	0	0	0	0	0	0.33	0	0	0	0	0	0	0	0	0	0	0	0	0	0.33
2016.38	0	0	0	0	0	0	0	0	0	0	0	0	0	0	0	0	0	0	0	0	0	0	0	0	0	0	0	0	0	0	0
2016.39	0	0.2	0.09	0	0	0	0	0.14	0	0	0	0	0	0	0	0	0	0	0	0	0	0	0	0	0	0	0	0	0	0	0.43
2016.40	0	0.4	0	0	0	0.13	0	0	0	0	0	0	0	0	0	0	0	0	0	0	0	0	0	0	0	0.6	0	0	0	0	1.13
2016.41	0.13	0	0	0.08	0	0.13	0	0	0	0	0	0	0	0	0	0	0	0.13	0	0	0	0	0.18	0	0	0	0.57	0	0	0	1.22
2016.42	0.32	0	0	0.15	0.25	2	0.13	0.14	0	0.33	0	0	0.5	0	0	0.57	0	0.38	0.25	0	0	0.08	0	0	0	0	0.14	0	0	7.33	12.57
2016.43	1	0	0	0.31	0.63	1.25	0	0.14	0	0	0	0	0	0.4	0	0.43	0	0.38	0.13	0	0	1.08	0.73	0.33	0	0	0	0	0.2	1.33	8.34
2016.44	1.84	0.8	0	0.31	2.5	2.88	0.38	0.86	1	0	0	0.2	0	0.4	0	0.86	0.33	0.38	0.5	3	0.33	0.92	0.18	4	0	0	0	0	1.4	0	23.07
2016.45	3.25	0.4	0.27	0.85	1.5	4.13	0.38	5.14	0.67	0	0.67	0.4	0	1.2	1	1.29	9	1.25	2	1.5	12.33	1	0.27	3.33	0.33	0.2	0.29	0	0.6	2	55.25
2016.46	5.34	0.4	0.27	1.54	5.75	5	1.5	8.86	0	0.67	2.33	2.8	0	3.2	1.33	0	2.33	2.38	1.63	2	11.67	1.92	1.27	0.33	1	1.2	0.14	0.2	0.4	0.67	66.13
2016.47	6.91	0.2	0.27	2.15	6.5	2.5	0.88	7.71	0.33	0.67	3.33	3.2	3	2.6	2	0.71	9.67	4.25	1.13	5.5	10.33	5.46	2.18	2.67	2	2.6	0.71	0.6	0.6	4	94.66
2016.48	7.39	3.6	1.91	0.85	4.75	2.38	2.5	10.29	0.67	1	1.67	2.6	0	4.2	11	1	13.33	4.25	1.75	3.5	7.67	5.46	3.55	2.33	10.67	16.2	3.86	1.8	2.6	3.67	136.45
2016.49	7.07	5.6	6.09	1.15	6.75	4.38	1.38	13.14	0.67	1	5.33	0	1.5	7.2	6.33	5.43	22	5.13	1.13	4.5	4.67	6.92	10.82	0.67	21.33	26.2	9.86	2.4	1.6	8.33	198.58
2016.50	7.79	12.2	12.36	4.62	6.5	6.88	4	11.43	0.67	2	13.67	4	2.5	8.2	1	12.71	40.67	3.63	1.13	3	3.67	6.08	16.36	11	36.33	22.2	31.43	4.4	9.4	11	310.83
2016.51	9.93	13.8	19.55	8.69	8	13.75	3.75	14.43	1	7.67	5.67	11	3	9.8	3	8.14	46	6.38	4	6	15.33	9.85	21.09	20.33	50.33	14.4	35.43	10.8	12	11.67	404.79
2016.52	7.66	24.2	7.82	15.31	15.63	16.13	5.5	12.14	2.67	13.67	13	12	2.5	9.4	3	11.14	14.33	17	3.25	14	19.33	5.92	12.73	14	43.33	10.6	21.29	13.6	15.6	23	399.75
2017.1	7.68	10.6	6.36	12.23	20.38	13.63	14.25	14.14	5.67	7.67	19	9.2	9	12.8	11.67	9.71	18.33	22	3	8	14	6	11.27	19.67	13.67	2.4	11.14	10.4	21.2	28.67	373.74
2017.2	9.68	7	8.64	12.69	8.13	10.13	8.63	10.57	10	9.67	11	13.8	4	6.8	11.67	17	10.67	19.75	4.88	9.5	12.67	6.62	7	17	9.67	3	8.71	4.8	11.4	10.33	295.41
2017.3	11.48	13.8	10.82	12.38	18	15.5	13	14.71	14.33	7.33	24.33	31.6	9.5	12.4	17.67	12.29	5.67	11.75	13.38	11.5	9	7.31	14.18	21	10.33	4.4	4.29	15.6	26.8	20	414.35
2017.4	12.38	16	15	11.62	19.13	19.63	19	24.71	16.33	4	47.33	58.2	19.5	23.6	9.67	14.29	10	15.75	16.75	18	11	15.31	12.27	26	16.33	3.6	8.43	12.8	44	34.67	575.3
2017.5	23.54	17.4	16.91	21.77	26.88	23.88	21.75	29.14	13.33	6	63	62.4	30	29.6	9.33	19.14	5.67	20.13	22.5	24	15.33	20.15	14.91	38.67	23.67	12.4	8	10.2	44.2	48.67	722.57
2017.6	17.09	20.4	17.91	20.92	24.13	19.38	16.13	20.29	13	9.33	59.33	57	22.5	24	8.67	17.86	3	28.88	17.5	25.5	31	20.62	12.36	39.67	15.33	18.6	5	5.8	29.4	49.67	670.27
2017.7	13.91	14.6	15.91	19.54	12.5	14.75	9.75	17.29	14.33	9.67	41.33	31.8	20	19.8	17	16.86	3	18.63	7.88	21.5	27.33	19.23	16.55	23.33	11	14	3.86	4.8	20	29	509.15
2017.8	11.32	8.2	7.64	15.23	11.38	13.38	10.38	10.14	10	11	30.33	18.6	22	10.2	8.67	12.14	3.67	17.5	9.13	20	26	10.54	20	15	11.67	9.4	6.29	3.2	10.2	15.33	388.54
2017.9	10.5	12.25	5.09	11.77	8.13	9.25	7.75	18.29	12	11.33	23.33	22.2	16.5	7	8.67	6.29	2.67	19.25	7	20.5	16.67	13.54	30.64	7.67	36	11.8	10	4.8	9.4	13.33	393.62
2017.10	13.46	13	4.18	10.77	10	9.38	5.75	13.43	8.33	3.67	9.33	13.6	10	5.2	11	5.14	6.67	13.75	6.88	13.5	5	9.08	32.45	3.67	35.33	7.2	10	4.8	8.2	17	319.77
2017.11	14.45	11.75	3.55	13.38	11.88	16.88	5.88	18.71	17.67	6.67	13.67	6	10	2.8	3.67	4.14	5.67	15	8.63	18	3.67	8.15	39.18	7.67	20.33	5.8	7.14	16.4	14.8	11.67	343.21
2017.12	10	9	2.36	8.38	8.5	10.75	5.75	11.86	13.67	9.67	11	7	7.5	2.6	1.67	3.43	4.67	18.25	5.38	35.5	3.33	6	29.18	8.33	17	8.2	13.71	12.2	12.6	11	308.49
2017.13	7.64	9.8	3.45	12	10.25	13.13	12	8.71	13	2	6.67	7.2	4	2.6	8.67	3.29	11.67	12.75	6	17.5	3.67	4.92	18.64	10.67	9.33	13	18.43	20.4	6.4	17	294.79
2017.14	5.79	9.6	6.5	7.92	7.75	10.75	8.13	6.43	11	3.33	5.33	8.4	1	5.2	2.33	4.71	9.33	8.88	3.14	12	5.67	3.15	9.91	4.33	8.67	17.8	15.57	22	7.8	11	243.42
2017.15	5.41	4.2	2.8	8.38	6.38	8.63	6.25	9.71	4.33	1.33	5.33	9.2	1	6.2	3	4.43	8	6.63	3.57	26.5	4	2.38	4.45	6	15.67	18.6	10.71	20.8	5.8	4.33	224.02
2017.16	7.05	3.2	4.3	7.08	8.25	9	7.25	7.43	1.67	0	19.33	5	2	6.6	3.33	2.29	1.67	8.5	4.43	18.5	3	2.46	5.82	1.33	6.67	24.2	17.86	22.2	13.6	4	228.02
2017.17	6.13	4	2.2	5.08	6.38	9.5	9.13	13.86	2.67	2	23	8.2	2	4.4	4.33	2.14	1.67	9.38	4.14	9.5	12.67	4.38	4.73	1.67	3.33	26.2	10.86	22.2	15.4	2.67	233.82
2017.18	3.21	0.6	0.8	7	5.38	4.88	6.63	7.29	3.33	1.33	23.33	6.6	0	2	2.67	1.71	1	5.88	2.57	8.5	6.33	3	1.55	2	2	8.2	6.86	10.6	9.4	2.33	146.98
2017.19	2.09	0.8	0.5	3.77	2.75	1.75	2.38	3.43	1	2	14	3.6	0	1.2	4	0.57	0.67	2.38	1.29	1.5	2	1.31	1.82	0	1	5.4	2.57	4.4	6.8	1	75.98
2017.20	1.64	1.2	1.5	2.23	3.38	0.88	2.13	4.29	1	0	3	1.8	0	1.2	5.33	1.14	0	3.5	1.57	1	1.67	1	3.82	6.33	0.33	8.6	3.14	1	2	0	64.68
2017.21	1.18	0.8	1.2	0.54	2.63	0.88	0.75	4.14	0.67	0	2.33	0.6	0	1	3.33	0.43	1.67	1.38	0.14	1.5	0.33	2	1.91	1.33	0.33	8	1.86	0.8	0.4	0	42.13
2017.22	0.5	0.2	0.8	0.38	0.25	0.88	0.38	1.29	1	0.67	4.67	0.2	0	0.2	0	0.86	0	1.13	0.14	0	0	0.54	3.27	0	0.33	2.6	1.71	0	0.2	0.67	22.87
2017.23	0.25	0	0.2	0.08	1.63	0.38	0.25	0.14	0	0	7.67	0	0	0.2	0.33	0.14	0	0.13	0	0	0	0.15	2.45	0	0	1.2	0.14	0	0	0	15.34
2017.24	0.3	0	0.3	0.23	1.25	0	0.13	0	0	0	7.33	0	0	0	0.33	0	0	0	0	0	0	0	4.09	0	0	0.2	0.14	0	0	0	14.3
2017.25	0.29	0	0.3	0.08	0.25	0	0.13	0	0	0	3	0	0	0	0	0	0	0	0	0	0	0.15	5.18	0	0.33	0	0	0	0	0	9.71
2017.26	0.14	0	0	0.08	0.25	0	0	0	0	0	3.67	0	0	0	0.33	0	0	0	0	0	0	0	4.91	0	0	0	0	0	0	0	9.38
2017.27	0.2	0	0.1	0.08	0	0	0	0	0	0	1	0	0	0	0.33	0	0	0	0	0	0	0	1.36	0	0	0	0	0	0	0	3.07
2017.28	0.02	0	0	0.08	0	0	0	0	0	0	0	0	0	0	0	0	0	0	0	0	0	0	0.45	0	0	0	0	0	0	0	0.55
2017.29	0.02	0	0.1	0.08	0	0	0	0	0	0	0.33	0	0	0	0	0	0	0	0	0	0	0.08	0.64	0	0	0	0	0	0	0	1.25
2017.30	0.02	0	0	0.08	0	0	0	0	0	0	0.67	0	0	0	0	0	0	0	0	0	0	0	0.82	0	0	0	0	0	0	0	1.59
2017.31	0	0.6	0	0	0	0	0.25	0	0	0	0	0	0	0	0	0	0	0.13	0	0	0	0	0.27	0	0	0	0	0	0	0	1.25
2017.32	0	0	0	0	0	0	0	0	0	0	0	0	0	0	0	0	0	0	0	0	0	0	0.09	0	0	0	0	0	0	0	0.09
2017.33	0.02	0	0	0	0	0	0	0	0	0	0	0	0	0	0	0	0	0.13	0	0	0	0	0.09	0	0	0	0	0	0	0	0.24
2017.34	0.04	0	0.4	0.15	0	0	0.13	0	0	0	0	0	0	0	0	0	0	0	0	0	0	0	0	0	0	0	0	0	0	0	0.72
2017.35	0.04	0	0	0	0	0	0	0.14	0	0	0	0	0	0	0	0	0	0	0	0	0	0	0	0	0	0	0	0	0	0	0.18
2017.36	0	0	0	0	0	0	0	0	0	0	0	0	0	0	0	0	0	0	0	0	0	0	0	0	0	0	0	0	0	0	0
2017.37	0.05	0	0	0	0	0	0	0	0	0	0	0	0	0	0	0	0	0	0	0	0	0	0	0	0	0	0	0	0	0	0.05
2017.38	0	0	0	0.08	0	0	0.13	0	0	0	0	0	0	0	0	0	0	0.13	0	0	0	0	0	0	0	0	0	0	0	0	0.34
2017.39	0	0.2	0	0	0	0.13	0	0	0	0	0	0	0	0	0	0	0	0	0	0	0	0	0	0	0	0	0	0	0	0	0.33
2017.40	0.04	0	0.1	0	0	0	0	0	0	0	0	0	0	0.2	0	0	0	0	0	0	0	0	0	0	0	0	0	0	2.75	0	3.09
2017.41	0.02	0	0.1	0	0	0	0	0	0	0	0	0.2	0	0	0	0	0	0	0	0	0	0	0	0	0	0	0	0	6	0	6.32
2017.42	0.25	1	0.4	0.08	0.13	0.38	0	0.17	0	0.33	0	1	0	0	0	0.29	0	1.13	0	0	0	0	0	0	0	0	0.14	0	5.5	0	10.8
2017.43	0.34	0.4	0.1	0.69	0.13	1.5	0	0.83	0	0	0	0.6	0	0.2	0.33	0.86	0	5.5	0.57	0	0	0	0.18	0	0	0.2	0	0	2.5	0	14.93
2017.44	0.25	0.4	0.1	0.31	1.75	0.75	0	3.5	0	0	8	0.2	0	0	0	0.14	0	3	0.71	0	0	0	0.09	0	0.33	0	0.57	0	3.5	0	23.6
2017.45	0.27	0	0.3	0.23	1.38	0.5	0	1.83	0	0	4.33	0.4	0	0.6	0	0.29	0	2.13	1	0	0	0.08	0	0	0	0	0.29	0	0.5	0	14.13
2017.46	1.09	0	0.5	0.15	0.63	1	0	1.83	0	0	0	0.2	0	0.4	0	0.71	0.33	1.5	0.86	0	0	0	0.09	0	0.67	0	0.29	0	0	0.33	10.58
2017.47	3.45	0	2	0.46	1	0.88	0.38	0.33	0	0	2	0	0	0.8	0	1.43	0	4.63	0.57	0.5	0	1	0	0.33	0.33	0.2	0.43	0.8	0.25	0.67	22.44
2017.48	6.75	0	1	0.46	2	2.38	2	1.33	0.33	0	1	0	0	0.8	0	0.57	0	5.25	1.29	0	0.67	2.15	0.09	0	1	0.4	2.14	0	1	1	33.61
2017.49	9.8	1.6	0.4	0.69	3.88	5	3.75	1.67	1	0	0.67	0.4	0	2.4	0.33	0.86	2	12.25	2.14	1	1.33	6.46	0.18	0.67	6.67	0.8	8.57	0.8	1.5	5.33	82.15
2017.50	14.18	3	1	1	7.63	9.5	22	11	2.67	0	1.33	1.4	0	1	2.67	1	2	22.75	1.29	2.5	4.33	5.15	0.73	1.67	3.33	0.2	10	1.2	1.5	13	149.03
2017.51	17.07	19	3.5	3.62	7.88	8.75	16.25	16	1.67	1	10.67	1.4	9.5	3.2	4.67	2.43	0.67	41.25	6	3.5	8.67	11.23	2.55	2	1	3.2	10	3.4	3.25	15	238.33
2017.52	16.5	18	5.9	2.23	12.38	17.25	19.38	18.17	0.67	0.67	16.33	1	14.5	7.4	1.33	3.86	2.67	36	7	24	9.33	13.31	6.64	20.33	5.33	3.8	10.86	8.2	4.25	9	316.29
2018.1	8.89	6.8	5.9	4.46	21.43	18.75	12.75	16.83	2.67	2.67	16	5.6	10	7.6	4.67	5.29	5.67	39	3.5	20.5	11.67	7.62	5.45	17	9.67	7.2	7.43	4.4	12.75	12	314.17
2018.2	8.84	26.2	7	7	18.5	12.75	4.63	15.67	8	2.33	12.33	4.6	5.5	11.4	4.67	8.29	6.33	19.5	8.43	11	12.67	10	13.27	20.67	17.33	7	7.43	5.4	11.5	12	320.24
2018.3	16.68	30.2	14.5	8.15	25.38	18.5	16.5	21.67	15	4.33	26.33	10.6	16	17.4	8.67	16.14	5	20	16.29	10.5	15.67	18.69	18.09	18.67	31.33	9.6	13.57	4.8	14.25	25.33	487.84
2018.4	27.96	35.6	27.3	9.46	23.25	29.5	27.13	45.67	36	6.33	29.67	23.6	32	20.6	19.33	25.14	18.33	42.25	27.14	12.5	23	20.38	46.36	22.67	57	19.4	31.57	14.4	22	29	804.54
2018.5	57.18	39.6	41.9	21.85	44.13	46.63	54	58.17	61.33	13	37.33	34.2	45	33.6	27.67	35.57	93.33	57.13	49.57	18.5	33.67	33	54.09	22.33	96.33	32.6	50.43	14.8	32.75	27.33	1267.02
2018.6	66.91	38.4	44.1	46	56.38	62.25	41.13	68.83	69	11.33	66	40	31.5	48.6	42	47.57	73.33	65.13	65.86	43.5	41.33	45.15	78.45	23.33	105	58.6	61.14	36.8	32	38.67	1548.29
2018.7	40.73	19.6	32.2	42.92	58	36.13	30.25	64.83	51.33	17	74.33	28.2	22.5	33.8	22.67	37.14	31.67	42	52.29	35.5	35.33	24.31	40.45	15.67	47.67	28.2	35.71	20.8	32	54.67	1107.9
2018.8	31.36	32.8	20	30.54	31.88	36.13	34.5	37.67	55.67	18	74.33	23	23.5	47.6	10.67	29.71	15	36.5	27.57	58	36	25.08	46.73	17.67	43.33	25.6	28.29	14.8	19	47.67	978.6
2018.9	25.16	42.2	18	28.85	38.75	33.13	33.38	39.33	52.67	22.67	59.67	41	23	16.6	2.33	20.43	17.33	22.88	19	40	35.67	22.85	32.82	37.67	26	21.2	26.29	10.6	17	37.33	863.81
2018.10	20.21	22.6	12.1	22.08	21.5	18.88	17.25	26.5	28.33	20.67	41	33.8	15	11.8	3	12.43	22.67	9.5	17.14	31	14	20.69	18.64	28.67	18.67	19.6	15.86	7.8	22.75	28	602.14
2018.11	15.41	17.4	8	24.23	17.63	14	18.25	22.33	16.67	12.33	24.67	31.2	12	9.2	7	10.43	13.33	11.13	8.57	24	13.67	13.23	7.91	16	9	9.6	14	8.4	13.75	13.33	436.67
2018.12	9.88	11.6	8.8	12.46	9.25	6.88	13	19.33	12.67	5	16.33	23.4	24.5	5.2	2.33	7.14	22.33	7.5	2.86	16	5.33	11.08	9	6	6.67	11.4	8.14	12.6	10	16.67	333.35
2018.13	6.54	10.4	3.8	9.69	6.5	6	8.75	8	7.33	6.67	17.33	6.4	8.5	3	5	6.57	12	5.5	2.57	5	3.33	6.15	9	1.67	3	7.4	5.14	10.2	4.25	9	204.69
2018.14	4.54	6.2	1.3	4.85	4.25	4.75	6.25	9.5	7.33	4.33	6.33	4.8	1.5	1.4	4.33	5.57	11.33	5.75	4.14	1.5	6	5.23	7.82	1	3.75	3	2.71	5	1.5	8.33	144.29
2018.15	4.98	2.6	5.6	5.31	5	5.88	4.63	6	5.33	1.33	3.67	6.4	1	0.2	7	5.71	10.33	8.13	4.29	2.5	2	4.62	4.82	0	5.75	0.8	1.29	2.4	0.75	5.67	123.99
2018.16	5.16	2	4.8	5.85	2.63	5.25	0.75	3.57	8	0	5.67	11.4	3.5	1.2	9.33	4.71	2.67	6.75	6.86	4	0.33	3.54	5.27	11.67	15.5	2	1.71	1.2	0.75	6.67	142.74
2018.17	2.91	1.8	2.5	3.31	1.88	3	1.63	3.57	7.67	1	5.33	4.2	1.5	3.4	5	1.57	8.67	3.88	7.14	2	2.33	1.23	2.91	13	5.75	3.2	1	0.2	1.75	2.67	106
2018.18	1.84	0.2	1.22	0.92	2	1	2.25	1.83	3.33	0	3.67	2.4	0	1.4	2.67	3.14	2.67	5.43	2.29	3.5	0.67	0.31	1.27	2	2.75	0.8	0	0	0.75	1.67	51.98
2018.19	1.5	0	0.4	0.46	1.25	1.63	1.75	1.14	1	0	0	0.8	0	0.2	1.67	0.43	1	2.63	1.71	1	0	0.23	0.82	0	1.5	0	0.86	0.6	2.75	1.33	26.66
2018.20	1.21	0.6	0.9	0.15	0.75	0.88	3.25	0.14	0	1	0.33	3.4	0	0.2	0.33	1	0.33	1	3	0	0	0.23	1.73	0	1	0	2	0.2	0.75	0.67	25.05
2018.21	0.54	3	1.4	0.46	0.5	0.5	1.5	0.71	0	0	0.67	0.8	1	0	0	0	0	0.5	2.71	0	0	0	2.18	1	0	0	0.14	0.2	1.25	0	19.06
2018.22	0.21	4	0.2	0.15	0.63	0.25	0	0	0	0	0.33	0	1	0.2	0	0	0.33	0	0	0	0	0.38	0.18	0	0	0	0.29	0.2	0.25	0	8.6
2018.23	0.14	0.2	0	0.08	0.13	0.13	0	0	0.33	0	0	0	0	0	0	0	0	0.25	0	0	0	0.54	0	0	0	0	0	0	0.25	0	2.05
2018.24	0.05	0	0.5	0.08	0	0.13	0	0	0.33	0	0	0	0.5	0	0	0	0	0	0	0	0	0.15	0.09	0	0	0	0	0	1.5	0	3.33
2018.25	0.16	0.4	0	0	0.13	0	0.13	0	0.33	0	0.33	0	0.5	0	0	0	0	0.13	0.14	0	0	0	0.09	0	0	0	0	0	0	0	2.34
2018.26	0.04	0	0	0.08	0	0.13	0	0	0.33	0	0	0	0	0	0	0	0	0	0	0	0	0	0.09	0	0	0	0	0	0	0	0.67
2018.27	0.04	0	0	0	0	0	0	0	0.33	0	0	0	0	0	0	0	0	0	0	0	0	0	0.09	0	0	0	0	0	0	0	0.46
2018.28	0.04	0	0	0.15	0	0	0	0	0	0	0	0	0	0	0	0	0	0	0	0	0	0	0	0	0	0	0	0	0	0	0.19
2018.29	0	0	0	0	0	0	0	0	0	0	0	0	0	0	0	0	0	0	0	0	0	0	0	0	0	0	0	0	0	0	0
2018.30	0	0	0	0	0	0	0	0	0	0	0	0	0	0	0	0	0	0	0	0	0	0	0.09	0	0	0	0	0	0	0	0.09
2018.31	0.02	0.2	0	0	0	0	0	0	0	0	0	0	0	0	0	0	0	0	0	0	0	0	0	0	0	0	0	0	0	0	0.22
2018.32	0	0	0	0	0	0	0	0	0	0	0	0	0	0	0	0	0	0	0	0	0	0	0	0	0	0	0	0	0	0	0
2018.33	0	0	0	0	0	0	0	0	0	0	0	0	0	0	0	0	0	0	0	0	0	0	0	0	0	0	0	0	0	0	0
2018.34	0.02	0	0	0	0	0	0	0	0	0	0	0	0	0.75	0	0	0	0	0	0	0	0	0	0	0	0	0	0	0	0	0.77
2018.35	0	0	0	0	0	0	0	0	0	0	0	0	0	2.5	0	0	0	0	0	0	0	0	0	0	0	0	0	0	0	0	2.5
2018.36	0	0	0	0	0	0	0	0	0	0	0	0	0	0	0	0	0	0	0	0	0	0	0	0	0	0	0	0	0	0	0
2018.37	0.02	0	0	0	0	0	0	0	0	0	0	0	0	0	0	0	0	0	0	0	0	0	0	0	0	0	0	0	0	0	0.02
2018.38	0.02	0	0	0	0.13	0	0	0	0	0	0	0	0	0	0	0	0	0	0	0	0	0	0	0	0	0	0	0	0	0	0.15
2018.39	0.02	0	0	0.08	0	0	0	0	0	0	0	0	0	0	0	0	0	0	0	0	0	0	0	0	0	0	0	0	0	0	0.1
2018.40	0.02	0	0	0.08	0	0	0	0	0	0	0	0	0	0	0	0	0	0	0	0	0	0	0	0	0	0	0.29	0	0	0	0.39
2018.41	0.02	0.2	0	0.08	0	0.25	0	0.29	0	0	0	0	0	0	0	0	0	0.13	0	0	0	0	0.09	0	0	0.8	0.43	0	0.5	0	2.79
2018.42	0.11	0	0	0	0.13	0.13	7.38	0	0	0	0	0	0	0	0	0	0	0	0	0	0	0.08	0	0	0	0.8	1.29	0	0	0	9.92
2018.43	0.23	0	0	0.15	0	0.5	7.13	0	0	0	0	0	0	0.25	0	0	0	0.25	0	0	0	0.08	0	0	0	1.8	1	0	0	0	11.39
2018.44	0.14	0	0	0	0.25	0.38	2.38	0	0	0	0	0.2	0	0	0	0	0	0.5	0	0	0	0.23	0	0	0	0.2	0.14	0	0	0	4.42
2018.45	0.21	0.4	0	0.08	0	0.25	0.38	0	0	0	0	0	0	0	0	0	0	0.13	1.29	0	0	0.31	0	0	0	0.2	0.29	0	0	0	3.54
2018.46	0.18	0.2	0.2	0.31	0.13	1	1	0	0.33	0.33	0	0	0	0.25	0	0	0	0.75	4	0	0	0.31	0.55	0	0	0	0	0	0	0	9.54
2018.47	0.5	1.4	0.2	0.46	0	2.13	0.13	0.14	0	0	0	1	1.5	1.75	0	0.43	0	0.88	3.43	0	0	0.23	1.09	0	0.25	0	0.43	0	2.75	0	18.7
2018.48	1.04	1.8	0.3	1.69	0.75	2	3.5	0.29	1	0	0.33	6	1	2.75	0	0.29	0	1.13	2.43	0.5	0.33	1.08	0.18	0	0.75	0	1.57	0.6	3.75	0	35.06
2018.49	3.57	5.2	0.4	6.46	1.5	5.38	3	3.86	1.33	0.33	34	10.4	2.5	9	0	1.14	0.33	7.63	2.29	1.5	0.33	5.69	0.36	0	1.75	0	9	0.4	7	0.33	124.68
2018.50	11.66	16.4	2	18.15	5.63	20.63	2	10.29	0	1.33	76.67	23.8	7	22	0	1.71	0.33	8.5	3.71	0.5	0	7.38	2.09	0	7	3.8	11	2.6	4	5.67	275.85
2018.51	27.41	33.4	9.2	37.23	24.75	27.75	8.13	29.86	13	4	103.67	59	14	12.5	0.33	13.14	1.33	16.13	11.71	4.5	4	17.62	38.45	3.33	17.25	16.8	18.14	8.6	9.5	25.67	610.4
2018.52	40.43	38.6	12	45.31	33.5	33	14.75	36.57	33.67	10.67	58.67	73.4	20	35.5	8.67	23.14	9.67	30.88	14.57	53.5	19	30.54	39.27	16	33.75	15.2	16.71	26.2	16.5	35.67	875.34
2019.1	16.68	21	7.11	54.77	93	52.63	25.25	66.14	18	12.33	40	74.4	16	73.5	8.33	15.57	33.5	78.14	14.33	55.5	38.67	32	44.7	20	48.67	23.8	13.86	17.8	42	72	1129.68
2019.2	33.34	27.2	19.4	40.69	43.5	37.38	36.38	60.14	30.67	16.67	49	34.8	14.5	55	18.33	18	34.33	44.75	25.57	42.5	49.67	37.77	91.45	24	78	22.4	17.29	24.8	44.25	41.33	1113.11
2019.3	26.66	21.6	17.5	40.08	55.63	28.13	39.13	40.43	41.67	21.67	74	31	8.5	35.25	21.33	20.43	38.33	62.88	39.29	33.5	34.67	26.31	46.18	21.67	45	19	39.29	15.6	38.75	54.67	1038.15
2019.4	29.91	38	28.4	40.23	20.75	32.75	27.75	33.86	90.33	21.33	60.67	44.2	37.5	35	42.33	24	35.67	71.88	38	42	28.67	37	40.91	39.67	56.5	33	53.86	24	48.25	33	1189.42
2019.5	35.27	35.6	38.1	32.69	25.63	34.5	40.25	36.43	83.33	17.67	41.67	26.8	21	31	30	25.43	30	63.75	34.14	25.5	51	32.23	45.27	41.33	39.25	30	43.43	20	32.75	28	1072.02
2019.6	25.7	26	26.1	20.85	20.25	24.63	28.75	32.29	55.67	14.33	41.67	17.8	5	36.5	23.33	22	21.33	40.75	20	13	36	18.67	27.82	50.33	35.5	20.2	25.29	17.4	17.25	20	784.41
2019.7	15	10.6	14.2	14.23	16.75	11.75	19.38	21.29	19.67	11.33	21.33	14	5	16.25	21.33	17	20	26.75	9.86	13.5	34	9.5	12.73	32.33	18.75	11	18.29	9.2	18.75	11	494.77
2019.8	10.23	6.6	11.2	6.85	12	13.63	15.13	11.14	8.33	7.67	8.33	7	4	11	23.33	21.29	12.67	14.75	5.29	8	7	7.25	11.27	12	10.5	9.2	14.57	8.2	5.25	5	308.68
2019.9	7.77	4.2	11.4	4.08	9	10.5	15.5	6.86	10	4.33	1.33	2.6	4	8.75	20.33	12.71	5.33	14.25	5.43	7.5	2.67	6.75	8.91	8	8.25	13.4	13.14	3.2	7.75	3.33	241.27
2019.10	5.64	2.2	8.5	4	5.63	4.75	10.63	5.71	3.67	6	1.67	1	9	8.25	13.67	9.71	6.33	9.13	3	13.5	0.67	4.17	5.18	2.67	5.25	21	4.57	3.4	13.5	0.67	193.07
2019.11	4.54	1.4	4.3	3.62	2.88	5.5	6.13	5.71	0.67	1.67	2	4.4	1.5	3	12.33	7.14	5.67	5.13	2.57	11.5	0.33	6.67	1.09	0.67	4.5	12.6	1.86	4.8	16.5	0	140.68
2019.12	3.07	0.6	1.9	3.92	3.13	3.5	3.13	1.86	0	1.33	5	8	0	3.75	4.67	3.86	2	3.5	2.14	6.5	1.33	4	1.64	0	7.75	8.8	6.71	5.8	12.25	1	111.14
2019.13	1.45	1.2	1.5	3.15	2.5	2.13	3	0.29	1	1.33	2	3.2	0.5	3.5	9.33	3.14	0.33	2.63	1	2	3.33	2.27	0.18	0	2.5	6.4	4.71	2.2	1.75	5	73.52
2019.14	0.8	0.6	1.3	3.15	0.25	0.88	1.5	1.29	1.33	1	1	1.2	0.5	2.75	3	2.29	0.33	1.38	2	4	8.67	1.82	0.45	0	0.75	3.8	2	2.6	2.25	11.33	64.22
2019.15	0.75	1.6	0.7	2.38	1.5	1	1.38	0.43	0.67	1	0.67	1.2	0	2.5	0.67	1.29	0.33	0.38	0.63	9.5	5	1.55	2.27	0	1	3	3.14	0.6	1	12.33	58.47
2019.16	1.8	3.4	0.4	4.08	0.88	0.63	1.13	0.29	1.33	2.33	1	0.8	0	1.5	0.67	3.14	0	2.5	1.63	9.5	4	2.55	4.55	0	3	2.4	7.71	1	0.5	10.67	73.39
2019.17	1.2	0.8	0.4	4.54	0.63	1	1.38	0.29	0.67	1.33	2	0.2	0.5	0.75	0.67	0.71	1	2.38	3.63	3	4.67	0.09	3.45	0.67	3.25	3.4	4.29	0.4	0.25	14	61.55
2019.18	0.45	0.4	1	12.9	1	1.83	2	1.5	0	0.33	2.33	0.6	0	3.5	3	0.71	1.5	2.67	0.67	0	0	0	0.89	1	1	1.4	3.86	1.2	0.75	10.33	56.82
2019.19	0.55	0.4	0.6	1.23	0.75	0.88	0.25	0.43	1.33	0	5	0.2	0	1	0.33	0	0	0.5	0.38	0.5	0	0.82	0.18	1.67	0.5	0.2	0.57	0.4	1	3.33	23
2019.20	0.68	0.2	0.3	1.23	0.63	1	1.5	0	1.67	0.67	5.67	1.4	0.5	0.25	0	0	0.33	1.25	0.38	0	0	0.55	1.64	9.33	0	0.2	2.71	0.6	0	5.33	38.02
2019.21	0.41	0.2	0.5	0.54	0	0.5	0.5	0	0.33	1	2.33	1	0	0	0	0.14	0	2	0.25	0	0	0.27	0.73	4	0	0.8	0.43	0.2	0	5	21.13
2019.22	0.36	0	0.6	0.15	0	0.13	0	0	0	0	0	0	0	0	1.33	0.29	0.33	1.38	0.25	0	0	0	0.36	0.33	0	3.6	0.43	0	0	2	11.54
2019.23	0.11	0	0.4	0.31	0	0	0.13	0	0	0	0	0	0	0	2.33	0.43	0	0.13	0.25	0	0	0	0.09	0	0	0	0	0	0	0	4.18
2019.24	0.23	0.2	0.7	0.08	0	0	0	0	0	0	0.33	0	0	0	1.67	0.57	0	0	0.13	0.5	0	0	0.09	0	0	0	0	0	1.5	0	6
2019.25	0.3	0.2	0.6	0	0	0	0	0.14	0	0.33	0	0	0	0	0.33	0	0	0	0	0	0	0.09	0.09	0	0	0.2	0	0	4.75	0	7.03
2019.26	0.13	0	0.3	0	0	0	0	0.29	0	0	0.33	0	0	0	0	0	0	0.25	0	0	0	0.09	0.27	0	0	0	0	0	1.75	0	3.41
2019.27	0.05	0	0.1	0	0.13	0	0	0	0	0	0	0	0	0	0	0	0	0.13	0	0	0	0	0	0	0	0	0.14	0	0.75	0	1.3
