# Supplementary material for: Detecting the outbreak of influenza based on the shortest path of dynamic city network
Source: PeerJ. 2020 Jul 20;8:e9432. doi: 10.7717/peerj.9432 (PMC7377247; doi:10.7717/peerj.9432)
Supplement: Supplemental Information 2 — The raw data are located in the ’data’ directory. Data of Tokyo are in file ’Tokyo_data.xls’ and data of Hokkaido are in file ’Hokkaido_data.xls’. Inside the xls file, row means region, column means historical time and data inside the table means clinic visiting number. The code is located in ’Calculate_Hokkaido.py’ and ’Calculate_Tokyo.py’. If you have the environment for python and the corresponding package, this code can be run to get the results of calculations. ’region_delta_PCC with SD.xls’ contains weight of all edge of each week,’region_distance.xls’ contains SP-DNM score of each week and’region_distance way.xls’ contains the shortest path of each week. The ’data’ and code directories must be in the same directory. [file peerj-08-9432-s002.zip › data/Tokyo_data.xls]

## Sheet: Sheet1
	Minato	Setagaya	Chuo	Nakano	Kita	Chiyoda	Daitou	Shinagawa	Sumida	Ota	Bunkyo	Shinjyuku	Suginami	Itabashi	Edogawa	Eto	Toyoshima	Shibuya	Meguro	Nerima	Arakawa	Katsushika	Adachi	sum
2009.1	0.13	4.11	2	2.78	2.5	0	0.2	1	8.6	0.82	0.2	2	3.75	2.25	5.8	1.11	0	0.67	0	0.75	1.75	0.89	1.64	42.95
2009.2	9.38	9.53	5.25	7.67	8.71	3.4	10.6	4.1	14.83	9.19	8.8	6.22	4.92	9.67	14.33	10.56	5.5	7	2	13.25	8.5	9.78	12	195.19
2009.3	12	14.47	21	9.78	14.63	3.2	8.4	8.7	20.67	16.94	15.8	9.89	14.33	9.42	27.18	14.33	16.5	15.33	8.33	15.25	28	16.88	22.17	343.2
2009.4	26.25	30.19	30	25.56	25.38	9.6	20.4	21.5	28.5	32.31	26.6	20.44	32.33	16	48.91	28.33	22.5	26.17	15.33	28.5	30.75	25.13	40	610.68
2009.5	18.5	28.2	11	23.56	24.38	9	23.4	21.5	35	32.31	28.6	19.44	24.33	17.08	37.58	24.56	7.5	19.33	16	26.92	26.75	29.88	26	530.82
2009.6	10.75	15.53	8.75	22.33	13.38	4.4	14.2	14.6	18.17	21.75	17.2	10	17.1	9.5	19.92	18.44	3.5	14.5	8.83	14.17	10.5	17.5	11.7	316.72
2009.7	9.13	9.07	3.25	11.44	5.88	2.8	3.4	5.6	7.17	10.5	10.2	4.44	9.75	5.92	13.25	16	13	6.83	3	8.83	5.75	12.5	7.36	185.07
2009.8	5	7.73	2.75	7.89	3.88	0.8	2.2	4.1	6.17	7.44	6.2	3.89	8.75	3.58	7.42	7.67	6.5	6	1.17	8.42	3	10.5	3.92	124.98
2009.9	7.38	9.13	4.5	9	5.75	1	3	9	3	8.88	4	3.56	14.67	6.83	5.17	9.56	4	6.67	2.67	8.33	9.5	9.75	3	148.35
2009.10	10.13	12.2	6.25	11	11.43	3	1.4	9	2	6.69	6.2	8	17	9.42	7	11	6.5	8.33	5.5	9.25	10.25	10.5	4.75	186.8
2009.11	10	17.07	4.25	13.56	16.13	4.8	3.2	15.8	3.5	6.63	7.8	10.44	19.83	10.33	6.58	13	8.5	7.67	4.83	15.67	10.25	13.25	9.73	232.82
2009.12	6	16.53	4.75	16.22	11.75	5.2	4.6	15.7	4	8.88	8.8	13.11	14.83	7.83	8.67	17.67	4	7.83	4.5	19.08	16	11.5	14.83	242.28
2009.13	4.13	9.87	3.75	8.44	8.88	2.8	3.8	8.3	3.5	8.93	11	8.11	8.17	4.92	6.67	7.11	2.5	4.5	3.67	14.42	8	8.25	7.83	157.55
2009.14	4.5	4.88	2	5.67	2.29	1	4.4	5.8	3	6.67	5.2	5.44	5.83	2.08	4.42	3.89	8	2	1.33	6	6.25	6	4.5	101.15
2009.15	3.13	3.5	3.75	4.22	1.88	1.2	5	3.9	2.5	5.2	4.6	2.78	4.58	1.92	3.92	4.89	6.5	2.33	1	3.42	4.75	5.44	5	85.41
2009.16	3.5	2.73	3.75	4.22	1.86	2.2	5.4	1	4.17	3.67	7	2.44	5.58	0.75	3.58	3.67	10.5	2.5	0.67	2	4.5	4.56	3.17	83.42
2009.17	1.25	1.8	3.5	1.11	1.63	1.4	3.2	1.3	3.17	2.8	2.2	1.33	3	0.42	4	1.67	2.5	2	0.5	0.58	2.75	2.11	3.25	47.47
2009.18	0.75	2.5	2.5	2.78	1.5	0.4	2.4	1.6	1	1.5	0.8	1.11	3.22	1	3	1.67	3	2.17	0.83	1.75	1.75	3.11	1.75	42.09
2009.19	0.38	1.4	1	0.33	0.25	0.4	0	0	0.33	0.88	0.4	0.89	0.17	0.08	1.08	0.44	1.5	1.17	0	0.33	0.5	0.89	1	13.42
2009.20	1.75	0.87	0.75	0.22	0.25	0	0.2	0.2	0.33	0.5	0.4	0.11	0.17	0.08	1.08	0.11	3.5	0	0.33	0.25	0.5	0.33	0.5	12.43
2009.21	0.5	1.13	1.5	0.44	0	0	0.8	0	0.5	0.69	0.8	0	0.5	0.08	1.08	0.89	0.5	0.5	0	0.42	0.25	0.78	1.42	12.78
2009.22	0.25	0.93	1	0.11	0	0	0.4	0	0	0.25	0.4	0	0.17	0.08	1.17	0.67	0	0.17	0.17	0.25	0.5	0.33	0.42	7.27
2009.23	0	0.53	0	0	0	0.6	0	0.1	0	0.06	0.2	0.11	0.17	0	0.67	0.11	0	0.17	0	0	0	0	0.33	3.05
2009.24	0	0.53	0	0.11	0	0	0	0	0.17	0.06	0	0.11	0	0	0.08	0	0	0	0	0	0.25	0.33	0.17	1.81
2009.25	0.13	0.75	0	0.11	0	0	0	0.1	0	0	0.2	0	0.08	0	0.22	0	0	0	0	0.08	0	0.22	0.25	2.14
2009.26	0	0.75	0	0.11	0.33	0	0.2	0	0	0	0	0	0	0	0.08	0	0	0	0	0.08	0	0	0	1.55
2009.27	0.13	0.5	0	0.11	0	0	0	0	0.17	0.06	0	0.11	0	0	0.08	0	0	0	0	0	0	0	0.25	1.41
2009.28	0.38	0.38	0	0.33	0	0	0	0	0	1.31	0	0.11	0.09	0	0	0	0	0	0	0	0	0	0.08	2.68
2009.29	0.25	1.38	0	0	0.13	0	0.2	0	0.17	0.56	0	0.56	0.08	0	0.08	0.11	0	0.17	0	0.25	1.25	0.44	0	5.63
2009.30	0.13	0.69	0.25	0.33	0	0	0.4	0.3	0.17	0.94	0	0.11	0.27	0.17	0.25	0.44	0	0.17	0.33	0.33	0.25	0	0.33	5.86
2009.31	0.63	1.94	0	0.67	0.57	0.75	0.8	0.9	2.83	1.44	1.8	1.44	0.75	0.42	0.64	2.44	0	0.67	0.33	0.92	0.75	0.44	0.75	21.88
2009.32	1.63	2.44	0.5	1.56	1.5	0.25	1	1.4	2.17	2.38	1	1	1.2	0.83	1.83	3.25	5.5	1.8	0.33	1.92	0.25	2	0.67	36.41
2009.33	0.75	5.09	1	2.56	0.57	0.67	0.6	2.14	1.33	1.69	2	2	0.63	1.33	4.8	3.6	4.5	1.2	0.67	1.25	0.25	5	0.67	44.3
2009.34	3.25	3.4	3.25	2	2.43	0.4	1.4	1.56	3	3.29	1.8	1.67	5.44	1.75	3	1.63	6.5	1.67	1.17	1.08	2.75	5.38	2.08	59.9
2009.35	2.5	4.47	1.25	4.78	4.57	0.4	1.2	2.6	3	3.88	2.8	2.63	3.17	1.17	3	3	4.5	3.17	3.67	2.67	1.75	5.5	2.83	68.51
2009.36	4	4.94	3.25	6.56	3.5	1.2	2.6	3.8	1.83	2.94	4.6	6.44	4.08	3.25	6.75	3.89	0	2.83	3.33	4	2.5	5.67	1.83	83.79
2009.37	6.25	8.44	3	8.67	4.88	4.5	4.4	6	6.5	5.31	7.4	7.11	5.42	8.75	7.75	6.44	0	3.17	2	7.17	5.25	5.67	3.25	127.33
2009.38	11.29	16.13	8	13.22	7.5	5.25	13.4	6.7	14	12.88	12	8.11	8.8	10	13.45	11.67	0	6.83	5.33	13.67	5.5	10.11	5.17	219.01
2009.39	3.13	9.5	6.75	7.78	5	3.67	5	1.7	3.33	6.93	12.8	10.44	7.45	7.08	16.75	5.11	0	8	4.17	4.18	5.5	7.89	4	146.16
2009.40	6.38	11.63	8.5	10.44	9.88	9.5	4.6	5.8	5.83	10	12.2	7.78	11.17	4.67	15.83	11.22	10.5	7.83	4	7.58	5.25	12.44	7.92	200.95
2009.41	12.13	21.44	7.75	16.44	13.13	4.25	7.4	10.9	12	19.87	25	12.67	17.92	8.83	35.27	18	6	9.5	5.5	13.33	15.75	23.89	17.58	334.55
2009.42	15.13	29.56	11.25	22.22	20.25	5.5	14.6	10.5	18.33	21.88	15.6	14	19.08	10.17	31.67	22.56	1	9.5	7	21.83	16.25	28.22	19.25	385.35
2009.43	20.13	30.13	10.25	16.78	22.38	6	21.2	18.1	13.5	21.81	23.8	17.44	23.83	11.33	30.17	27	1.5	13	6.33	25.33	22.25	32.33	28.25	442.84
2009.44	23.63	29.25	18.75	17.78	19.88	6.25	30.2	15.7	21.83	24.94	22.6	22.44	28.33	17.08	36.92	28	4	15.33	9.5	24.17	31.25	31.33	25	504.16
2009.45	20.38	24.69	12.75	18.33	22.25	5	26.8	23.7	20.83	27	15.6	20.78	25.92	12.58	38	24.11	2.5	11.67	6.17	18.83	34.5	30.11	21.67	464.17
2009.46	13.63	19.31	9.25	12.56	21.75	9	30.4	18.2	24.33	27.56	15.4	18.22	27.42	12.42	34.33	18	3	17.17	9.33	22	22.25	31.78	22.42	439.73
2009.47	9.29	21.69	9.5	16.44	20.25	6	16.4	21.1	24.17	27.63	24	15.56	22.67	10.5	44.92	18.44	6.5	13.33	9.5	23.92	14.25	29.56	16.5	422.12
2009.48	14.63	17.94	6.75	18.22	22.88	8.5	19.8	15.2	14.67	28.81	14.6	16.11	23	8.58	31.5	16.44	21.5	11.17	4.83	21.17	17	24.67	19.18	397.15
2009.49	12.75	15.69	7.75	12.78	15.5	3	8.2	12	14.5	19.31	14.4	14.67	17.33	7.08	22.45	18	18	14.17	5.33	16.17	12.75	22.56	15.25	319.64
2009.50	12.88	16.44	6.5	10	9.75	2.4	8.4	11.7	8	17.69	15.6	11.44	12.83	6	16.58	15	26.5	11.83	3.67	10.33	14.25	22.44	12.17	282.4
2009.51	10.5	13.56	3	6.33	9.63	6.6	3.8	8.9	7.67	15.56	12.8	7.44	10	5.92	18.5	12.33	19.5	8.33	3.83	11.5	5.75	17.22	9.5	228.17
2009.52	7.29	11.73	3.25	9.22	10	3.8	3.4	5.5	8.83	12.88	5.8	8	11.09	6.08	10.25	10.67	7.5	5.5	2.83	9.17	6.75	14.11	8.08	181.73
2009.53	2	4.38	2.75	4.11	3	2.75	1.6	1	6.17	4.5	3.25	5.78	2.63	2.92	7.08	4.22	5.5	1.33	1.17	2.33	1.5	5.89	3.2	79.06
2010.1	4	5.31	3.75	4.33	5.38	1.5	4	2.7	8.17	6.5	3.8	6.67	3.42	2.92	6.33	6.11	17.5	4.83	0.33	4.92	2.5	6.33	3.92	115.22
2010.2	5.63	6.38	3	3.89	3.75	1.5	3.2	3.1	6.17	5.13	5.4	4.78	6.08	2.75	4.73	4.67	28	2.5	0.83	4	3.5	4.44	4.33	117.76
2010.3	5.63	5.88	1	6.33	7.88	2	4.8	5.8	6.67	6.19	7.4	6.67	7.42	3.08	7.08	3.78	13	2.83	1.67	6.67	4.5	6.89	6.5	129.67
2010.4	3.13	5.44	3	3.89	5.88	2.75	3	3.4	6.67	4.13	5.6	5.56	5	2.17	6.25	3.33	14	2.67	2.83	3.5	4.25	7.33	4	107.78
2010.5	2.25	3.38	0.5	2	5.75	2.5	3.8	3.9	3.33	2.94	5	2.33	3.17	1	5.08	3.44	7	1.5	1.67	2.75	2.5	5.67	5	76.46
2010.6	2.13	2.13	1	1.67	1.75	0.25	1.2	5.4	2	2.38	1.8	2.33	3.18	1.25	4.2	2.11	10	1.83	2.17	1.67	2.75	3.56	3.75	60.51
2010.7	0.88	1.94	0.75	0.56	2	1.5	0.6	3	0.5	1.19	0.2	1.22	1.58	1.08	2.25	2.67	12	1	1	1.58	1	1.89	1.67	42.06
2010.8	1.5	1.13	0.75	1.89	1.88	0.25	0	4.2	0.33	1.75	0.8	1.11	1.27	0.75	1.5	1.67	8	0.5	0.5	1.17	1	1.11	1.33	34.39
2010.9	1.38	0.56	0	1.56	1.25	0	0.2	1.5	0	0.81	0.4	0.11	0.25	0.25	0.5	1.11	1.5	0.17	0.17	0.42	0.5	0.89	0.42	13.95
2010.10	0.38	0.31	0	0.89	0.5	0	0	0.7	0.33	0.75	0.2	0.44	0.33	0.25	0.33	0	0	0	0	0.17	0.5	0.22	0.33	6.63
2010.11	0.25	0.25	0	0.56	1.38	0	0	0.4	0.17	0.88	0.6	0.67	0.17	0	0.09	0.22	0	0.17	0	0.25	0.25	0.56	0.08	6.95
2010.12	0	0	0.25	0.44	0.5	0	0	0	0	0.13	0	0.11	0	0.08	0	0	0	0.17	0	0	0	0	0.08	1.76
2010.13	0.38	0.06	0	0	0	0	0	0.2	0	0	0	0	0.17	0	0	0.11	0	0	0	0	0.25	0	0	1.17
2010.14	0.13	0.06	0	0.11	0	0	0	0	0	0.13	0	0	0.08	0.08	0.08	0.22	0	0	0	0.17	0	0	0	1.06
2010.15	0	0	0	0	0	0	0	0	0	0.31	0	0	0.17	0	0	0.11	0	0	0	0	0	0	0.08	0.67
2010.16	0	0.44	0	0	0	0	0	0	0	0.06	0	0	0.17	0	0.08	0	0	0.17	0	0.17	1	0.11	0.17	2.37
2010.17	0.38	0.06	0	0.22	0	0	0.4	0.1	0	0.25	0	0	0	0	0	0	0	0	0	0.25	0.25	0	0.25	2.16
2010.18	0.14	0	0	0	0	0	0	0	0.17	0.06	0	0	0.08	0	0	0	0	0	0.17	0	0	0	0.08	0.7
2010.19	0.13	0	0	0	0	0	0	0.1	0	0	0	0.11	0.17	0	0.08	0	0	0	0	0	0	0	0.08	0.67
2010.20	0	0.25	0	0	0	0	0	0	0	0.38	0	0	0.5	0	0	0.11	0	0	0	0	0.25	0	0	1.49
2010.21	0	0.13	0	0.11	0	0	0	0	0	0.06	0	0	0	0	0	0.22	0	0	0	0.5	0.25	0	0	1.27
2010.22	0.25	0.13	0	0	0	0	0.2	0	0	0	0	0.11	0.42	0	0	0.22	0	0	0.17	0.17	0.25	0	0	1.92
2010.23	0	0.06	0	0	0	0	0	0	0	0	0	0	0.08	0	0	0	0	0	0	0	0	0	0	0.14
2010.24	0	0.06	0	0	0	0	0	0	0	0	0	0	0	0	0	0.22	0	0	0	0	0	0	0	0.28
2010.25	0	0	0	0.11	0	0	0	0	0	0.13	0	0	0	0	0	0	0	0	0	0	0	0	0	0.24
2010.26	0	0	0	0	0	0	0	0	0	0	0	0	0	0	0	0	0	0	0	0	0	0	0	0
2010.27	0.5	0.25	0	0.11	0	0	0	0	0	0.06	0	0	0.08	0	0.33	0	0	0.17	0	0	0	0	0	1.5
2010.28	0	0.13	0	0.33	0	0	0.4	0	0	0	0	0	0	0	0	0	0	0.4	0	0	0	0.11	0	1.37
2010.29	0	0	0	0	0	0	0	0	0	0	0	0	0	0	0	0	0	0	0	0	0	0	0	0
2010.30	0	0.07	0	0	0	0	0	0	0	0	0	0	0	0	0	0	0	0	0	0	0	0	0	0.07
2010.31	0	0.06	0.25	0	0	0	0	0	0	0	0	0	0.25	0	0.25	0	0	0	0	0	0	0	0	0.81
2010.32	0	0	0	0	0	0	0	0	0	0	0	0	0	0	0	0	0	0	0	0	0	0	0	0
2010.33	0	0	0	0	0	0.5	0	0	0	0	0	0	0	0	0	0	0	0	0	0	0	0	0	0.5
2010.34	0	0	0	0	0	0	0	0	0	0	0	0	0	0	0	0	0	0	0	0.08	0	0	0.09	0.17
2010.35	0	0.44	0	0	0	0	0.8	0	0	0.06	0	0	0	0	0	0	1	0	0	0	0	0	0.08	2.38
2010.36	0.13	0.19	0	0	0.14	0	0.4	0	0	0	0	0.44	0.33	0	0	0	0	0	0	0	0	0	0	1.63
2010.37	0	0.31	0.25	0	0	0	0.8	0	0	0	0	0.33	0	0	0	0.33	0	0.17	0	0	0	0.22	0	2.41
2010.38	0.25	0.13	0	0	0	0	0	0	0	0	0	0.22	0	0	0	0.11	0	0.67	0	0.08	0	0.11	0.08	1.65
2010.39	0.38	0.13	0.25	0.11	0	0	0	0	0	0.13	0	0	0.17	0	0	0	0	0.17	0	0	0.25	0	0.17	1.76
2010.40	0.13	0.31	0.5	0.11	0	0	0.2	0	0	0	0	0	0.17	0.17	0.17	0.11	0	0	0	0.31	0	0.11	0.08	2.37
2010.41	0.5	0.13	0	0.11	0	0	0.2	0.1	0	0.19	0	0	0.17	0.08	0.17	0.33	0	0	0	0.08	0	0	0	2.06
2010.42	0	0.19	0	0	0	0.25	0	0.1	1	0.13	0	0	0	0.08	0	0.11	0	0	0	0	0	0	0	1.86
2010.43	0.13	0.06	0	0	0	0	0.2	0	0.5	0.13	0	0	0	0.08	0.17	0.22	0	0	0	0	0	0	0.08	1.57
2010.44	0	0.06	0	0.33	0	0.25	0	0.2	0.17	0	0	0	0.17	0.08	0	1	0	0	0	0	0.25	0	0	2.51
2010.45	0	0.19	0	0.44	0.29	0.25	0.6	0.5	2.83	0.13	0	0	0.17	0.08	0.25	1.11	0	0.33	0	0.23	0.5	0.33	0.17	8.4
2010.46	0.63	0.44	0	0.89	0.86	0.25	0	1.1	2.83	0.07	0.2	0	0.42	0.33	0.27	0.56	0	0.5	0	0.31	3.25	0.11	0.17	13.19
2010.47	0.75	0.44	0	0.33	3.43	0.5	0	0.6	3.33	0.19	0.4	0.11	0.33	0.33	0.33	0.67	0	0	0	0.31	3.75	0.89	0.08	16.77
2010.48	0.75	0.19	0.25	0.22	2	0	1.6	3.6	1.5	0.75	0.6	0.22	1	0.25	0.58	0.78	2.5	0.5	0	0.62	1.5	0.89	0.5	20.8
2010.49	0.75	0.56	0.25	0.78	2.29	1.25	2.2	4.2	1.17	1.13	0.4	0.22	1.08	0.5	0.75	0.44	1	0.33	1	0.54	3.5	0.67	0.42	25.43
2010.50	0.75	1.63	0	0.67	1.29	0.75	3.2	6.5	1.5	2.5	0.2	0.56	1.33	0.33	1.17	2	0.5	1	1	0.62	1.75	1.56	1	31.81
2010.51	1.25	1.94	0.25	1	3	0.5	2.8	5	2.83	2.94	1.25	1.22	2	1	2.5	3	0	1.8	0.5	1.54	3.25	2.22	1.58	43.37
2010.52	2	1.19	1.75	2	1.75	1.67	0.4	1.9	3	1.19	1	2.56	1.44	0.92	5.91	2.56	0.5	1.33	0.33	1.85	0	2.56	2.22	40.03
2011.1	2.88	4.68	2.8	4.36	1.55	0.75	2.29	1.42	4.5	3.43	3.71	3.5	3.69	2.56	4.33	3.86	9.5	3	1.88	4.76	8.86	5.62	4.89	88.82
2011.2	11	7.6	7	7.45	7.82	4.75	8.57	5.42	7.38	9.43	9.57	7.25	10.5	4.38	14.95	10.43	29	6.86	3.63	9.48	13.14	11.77	8.15	215.53
2011.3	23.44	23.32	12	20.18	16.91	9.75	13	11.58	14.25	23.95	18.43	14.33	23.25	13.31	28.18	27.71	46	15.57	9.38	28.95	28.14	27.62	24.15	473.4
2011.4	21.33	33.76	21	23.91	26.91	9.25	19	17.5	18.38	26.76	22.14	17.17	31.75	18	31.29	29.29	14.5	18.57	13.63	38.38	36.14	32.15	30.25	551.06
2011.5	17.33	26.04	15.6	15.45	21	9.25	24.29	13.83	21	23.19	23.29	14.17	27.88	14	31.53	25.79	39.5	16.29	9.38	33.9	24.71	27.15	27.9	502.47
2011.6	13	17.88	13	10.27	10.18	4.25	13	9.5	14	15.57	14.43	10.92	23.56	8.94	27.16	19.86	35	9.43	8.88	25.14	20.43	18.77	18.45	361.62
2011.7	13.78	15.44	10.8	8.27	10.09	4.75	12.14	10.08	11.25	13.43	14	6.42	15.13	6.19	24.95	18.21	19.5	7.86	4.88	19.29	21.14	17.08	14.15	298.83
2011.8	8.44	19.04	8	5.45	9	4.5	14.43	14.67	11.63	14.1	18	6.58	11.44	5.56	29.89	22.21	15.5	5.33	5.88	15.29	24.86	18.92	16.35	305.07
2011.9	10.89	14.24	7.2	9.45	9.09	5.5	10.43	10.67	7.75	14.24	15.14	7.36	11.31	4.06	27.47	17.64	8	5.33	5.13	9.05	18.14	16.38	10.2	254.67
2011.10	10.78	22.44	10.4	15	14.09	4	13.86	12.92	18.88	18.52	12.67	5.92	12.56	4.75	26.63	17.36	15.5	6.86	6.5	12.1	12.71	18.31	12.25	305.01
2011.11	10.67	20.32	5	13.91	12.09	8.5	12.14	10.08	17.5	17.48	7.33	6.5	14.63	4.06	26.61	15.29	21.5	6.14	6.25	11.71	16.29	24.54	16.4	304.94
2011.12	5.67	9.28	4.2	5.82	6.64	4	4.71	5.33	8.75	10.95	2.6	4.42	8.38	2.69	15.84	11	12.5	4.43	4.13	6.43	9.86	15.15	16.3	179.08
2011.13	5.22	8.4	3	4.73	7.09	3	3.71	5.67	6.25	9.4	1.83	3.83	5.75	2.75	11	10.43	6	1.5	5.38	5.71	8.71	10.08	12.5	141.94
2011.14	4	4.16	2.4	2.09	4.27	1.5	1.86	2.67	4.25	6.8	2.5	2.08	1.81	2.94	4.58	7.43	2	2.14	2.5	3.67	5.57	8.92	6.55	86.69
2011.15	3.78	4.52	1.6	2.55	4.36	0.75	3.14	3.83	3.25	7.25	4.83	2.08	3.5	3.38	2.37	6.86	0.5	1.57	3.75	4.05	6	10.69	8.05	92.66
2011.16	3.89	6.04	1.2	3.64	3.82	1.25	2.71	2.25	4	7.45	1.67	2.08	5.69	3.38	3.05	3.36	0	2	2	3.14	8.57	11.62	13.45	96.26
2011.17	4.33	5.08	1.6	0.91	5.36	2	1.14	1.67	3	4.4	1.5	2.75	4.13	3.06	1.61	3.86	0	1	2.38	3.19	3.57	5.54	7.45	69.53
2011.18	4	1.76	1.2	0.36	1.2	0.75	0.71	0.25	1.25	1.35	0.5	1.08	1.13	0.81	0.44	1.36	0.5	0.29	0.63	1.57	1.57	1.77	3.2	27.68
2011.19	0.67	0.72	0.2	0.36	0	0	0.29	0.17	1.13	1	0.67	0.58	0.63	0.94	0.37	0.64	0	0.43	0.63	0.43	0.86	1.38	1.15	13.25
2011.20	1.11	0.48	0	0.09	0.27	0	0.86	0	0.5	0.52	0.33	0.08	0.44	0.13	0.53	0.21	0	0	1	0.71	1	0.31	0.5	9.07
2011.21	0.22	0.44	0	0.18	0	0.25	0.43	0	0.13	0.05	0.33	0.08	0.38	0.06	0	0	0	0	0	0.57	0.57	0	0.35	4.04
2011.22	0	0.28	0	0.09	0	0	0.43	0.08	0.25	0	0.33	0.08	0.13	0.13	0.05	0.14	0	0	0	0.1	0	0.08	0.2	2.37
2011.23	0.22	0.12	0	0	0	0	0.14	0	0	0.05	0	0	0	0	0	0.14	0	0	0	0	0.14	0	0.05	0.86
2011.24	0	0.16	0	0.09	0	0	0	0	0	0.05	0	0	0	0	0	0.07	0	0	0	0	0	0	0	0.37
2011.25	0	0.04	0	0	0	0	0.14	0.08	0	0	0	0	0	0	0	0.07	0	0	0	0	0	0.08	0	0.41
2011.26	0	0.04	0.2	0	0	0	0	0	0	0	0	0	0	0	0	0	0	0	0	0.14	0	0	0	0.38
2011.27	0.22	0	0	0	0	0	0.14	0	0	0	0	0	0	0	0	0.07	0	0	0	0.1	0.71	0.08	0	1.32
2011.28	0	0	0	0	0	0	0	0	0	0	0	0	0.06	0	0	0.07	0	0	0	0	0	0	0	0.13
2011.29	0	0	0	0	0	0	0	0.09	0	0	0	0	0	0	0	0	0	0	0	0	0	0	0.05	0.14
2011.30	0.11	0	0	0	0	0	0	0	0	0	0	0	0	0.06	0	0	0	0	0	0	0	0	0	0.17
2011.31	0	0	0	0	0	0	0.29	0	0	0	0	0	0	0.06	0.05	0	0	0	0	0	0	0	0	0.4
2011.32	0	0.04	0	0	0	0	0.57	0	0	0	0	0	0	0	0	0	0	0	0	0	0	0	0	0.61
2011.33	0	0.05	0	0.09	0	0	0	0	0	0	0	0	0	0	0	0	0	0	0	0	0	0	0	0.14
2011.34	0	0	0	0	0	0	0	0	0	0	0	0	0	0	0	0	0	0	0	0	0	0	0	0
2011.35	0	0	0	0	0	0	0	0	0	0	0	0	0	0	0	0	0	0	0	0	0	0	0	0
2011.36	0	0	0	0	0	0	0.43	0	0	0	0	0	0	0	0	0	0	0	0	0	0	0	0	0.43
2011.37	0	0.2	0	0	0	0	0.14	0	0	0	0	0	0	0	0	0.07	0	0	0	0	0	0	0	0.41
2011.38	0	0	0	0	0	0.25	0.29	0	0	0	0	0	0	0.19	0	0	0	0	0	0	0	0	0	0.73
2011.39	0	0.04	0	0	0	0	0	0	0	0	0	0	0.06	0	0	0	0	0	0	0	0	0	0	0.1
2011.40	0.11	0.12	0	0	0	0	0	0	0	0	0	0	0	0	0	0.07	0	0	0	0	0	0	0	0.3
2011.41	0.11	0.25	0	0.18	0	0	0	0.08	0	0	0.17	0	0	0.06	0.05	0	0	0	0.25	0.05	0	0.08	0	1.28
2011.42	0.11	0.08	0	0.09	0	0	0	0	0.13	0	0	0	0.13	0.06	0	0	0	0	0	0.14	0	0	0.05	0.79
2011.43	0	0.04	0	0	0.4	0.25	0	0.08	0.63	0	0	0	0	0	0	0.14	0	0	0	0	0	0.08	0.05	1.67
2011.44	0	0.2	0	0	0.09	0	0.14	0	0.38	0	0	0	0	0.06	0	0	0	0	0	0	0	0	0	0.87
2011.45	0.22	0.24	0	0.09	0.13	0	0	0	0	0.15	0	0.08	0.06	0.13	0	0	0	0.17	0	0	0	0	0	1.27
2011.46	0	0.12	0	0.09	0	0	0	0	0.13	0	0.14	0.08	0.06	0	0.32	0	0	0	0	0.05	1.57	0.15	0	2.71
2011.47	0	0.2	0	0.18	0	0	0	0	0.13	0	0	0	0.06	0	0.37	0	0	0	0	0.05	0.57	0.46	0	2.02
2011.48	0.11	0.24	0.4	0.27	0	0.25	0	0	0	0	0	0.17	0.13	0.06	0.32	0	0	0	0.13	0.1	0	0.15	0	2.33
2011.49	0.11	0.24	3	0.09	0	0.25	0	0	0.13	0.1	0.29	0.58	0.06	0.19	1.32	0.07	0	0	0	0	0	1.38	0.1	7.91
2011.50	0	0.2	4.6	0	1	0.25	0.14	0	0.75	0.29	0.29	0.5	0.13	0.88	2.16	0.5	0	0	0	0.1	0.29	1.92	0.25	14.25
2011.51	1.67	0.44	3.4	0.18	0.55	0.75	0	0	1.5	0.9	0.29	0.58	0.19	0.81	3.53	1.36	0.5	0.14	0	0.29	0.43	1.85	0.9	20.26
2011.52	0.33	0.79	1.4	0.18	1.36	0.75	0.29	0	1	1.19	0.57	0.67	0.06	0.93	2.81	1.79	0	0.5	0	0.62	0.29	3	1.78	20.31
2012.1	1	0.84	0.4	1.18	0.6	0.75	1	0.25	1	1.05	0.29	0.75	0.38	0.69	1.61	1.07	0.5	0.57	0.25	0.71	1	2.64	0.7	19.23
2012.2	2.22	2.88	2	1.55	3.18	2.25	3.29	1.33	1.5	2.62	3	2.58	2	1.19	3.58	5.07	4	2.29	0.75	3.95	3	6.62	3.55	64.4
2012.3	24.44	12.56	6.4	8.73	12.9	9.25	6.57	6.83	11.38	10.9	6.86	10.5	8.5	6.06	17.95	19.93	26.5	7	5.88	16.81	11.86	23.92	14.15	285.88
2012.4	31.67	32.4	15.2	22.36	18.8	24.25	19.29	19.75	18.88	28.29	15.43	21.08	23.94	16.63	38.21	34.07	10	12.57	7.63	43.48	28.71	44.62	31.85	559.11
2012.5	37	52.56	25	31.45	29.27	28.25	29.71	29.67	26.13	48.67	26.43	28.92	31	24.38	47.32	43.36	14.5	23.86	15.75	58.19	52	54	44.2	801.62
2012.6	29.67	41.2	27	31.73	37.27	24.5	42	33.08	25.5	54.1	33.86	27.5	32.81	23	43.05	47.21	45	18.71	17.63	51.48	63.14	50.15	38.3	837.89
2012.7	34.44	46.56	27	23.82	42.55	10.5	30.29	30.25	24.63	40.29	29.86	26.67	33.63	22.75	44.63	44.36	50	20.43	15.71	44.43	51.71	43.62	42.45	780.58
2012.8	27	34.88	20.4	22.18	30.45	12.25	23	23.25	18.5	31.43	26	19	27.31	19.63	32.79	36.5	55.5	17.86	9.5	35.48	39	49.92	36.4	648.23
2012.9	18.67	29.6	13.2	21.73	23.09	10.5	15.14	16.33	18.13	26.9	15.29	16.08	22.25	15.19	24.68	28.57	45.5	12.33	9.88	26.52	24.14	31.54	29.75	495.01
2012.10	14.56	25.48	12.2	12.09	19.36	7.75	11.57	13.17	16	22.9	10.71	13.33	21	12.44	16.32	28.07	17	9.57	7.13	21.33	20.43	24.62	20.65	377.68
2012.11	9.11	17.16	9.8	10.18	12.45	5.25	9.57	11.17	7.88	15.67	8.67	11.5	13.75	6.75	13.82	18.21	11	7.43	5.38	14.95	18.57	18	12.65	268.92
2012.12	7.67	13.16	6.8	7.36	7.09	11	6.43	6.67	6.75	10.38	8.71	7.75	11.63	4.63	9.89	11.29	26	4.57	3	9.19	18.43	13.15	9	220.55
2012.13	6.78	7.44	5.8	6.27	2.73	3.75	5.71	5.67	5.75	6.95	5	5	7.75	3.38	7.58	8.93	10	4.29	2	5.67	9	8.92	5.2	139.57
2012.14	6.44	4.68	3.6	4.45	2.73	2.5	2.57	3.64	3.75	3.71	1.57	3	5.38	2.56	3.89	5.07	4	3.43	1.38	3.05	7	5.62	3.85	87.87
2012.15	5.78	4.2	5	3.36	1.64	1.25	2.86	2.82	3.38	3.86	2.57	2.33	3.31	2.63	2.94	4	11	1.71	1	3.86	8.43	5.46	2.5	85.89
2012.16	4	3.4	4.2	3.27	1.36	3.75	2.14	0.75	2.25	3.48	2	1.67	3.63	1.75	1.58	3.36	11	0.86	1.13	2.19	7.57	4.85	3.3	73.49
2012.17	2.56	2.04	1	0.55	1.63	1.5	1.86	1.67	1.25	2.3	1.5	2.17	2.38	1.25	1.28	2.64	5	2.14	0.38	1.43	2.43	2.15	2.17	43.28
2012.18	0.38	0.75	0	0.73	0.22	0.25	0.29	0.67	0.75	0.43	0.57	0.83	0.13	0.25	0.21	0.86	3	1.17	0	0.05	0.86	0.62	0.65	13.67
2012.19	1	0.52	0.2	0.45	0.27	0	0.43	0.42	0	0.43	0.14	0.67	0.38	0	0.47	1.29	0	0.29	0	0	0.43	0.62	0.2	8.21
2012.20	0.33	0.24	0.2	0.45	0	0	0.14	0.42	0.25	0.14	0	0.17	0.81	0	0.05	1.14	0	0.14	0	0.19	0	0.38	0	5.05
2012.21	0.22	0.2	0.8	0	0	0	0.14	0.58	0.13	0.05	0.14	0	0.5	0	0.05	0.57	0	0	0	0	0	0.15	0	3.53
2012.22	0	0.08	0	0	0	0	0.43	0.08	0.25	0	0	0	0.31	0	0.05	1	0	0	0	0.14	0	0	0.05	2.39
2012.23	0.11	0	0.2	0.18	0	0	0.14	0	0.25	0.05	0	0.08	0.19	0	0.05	0.43	0	0	0	0	0	0.08	0	1.76
2012.24	0	0	0	0	0	0.25	0	0	0	0.05	0	0	0.06	0	0	0.21	0	0	0.13	0	0	0	0	0.7
2012.25	0	0.04	0	0	0	0	0	0	0	0	0	0.08	0	0	0	0.21	0	0	0	0	0	0	0	0.33
2012.26	0	0	0	0	0	0	0	0	0	0	0.14	0	0	0.06	0	0	0	0	0	0	0	0	0	0.2
2012.27	0	0	0	0	0	0	0	0.17	0	0	0	0	0.06	0	0	0	0	0	0	0	0	0	0	0.23
2012.28	0	0	0	0	0	0	0	0	0	0	0	0	0.06	0	0	0	0	0	0	0	2.43	0	0.15	2.64
2012.29	0	0	0	0.27	0	0	0	0	0	0	0	0	0	0.07	0	0	0	0	0	0	0.57	0	0	0.91
2012.30	0	0.08	0	0	0	0	0	0	0	0	0	0.08	0	0	0	0	0	0	0	0	0	0	0	0.16
2012.31	0	0	0	0	0	0	0	0	0	0	0	0.08	0	0	0	0	0	0	0	0	0	0.08	0	0.16
2012.32	0	0	0	0	0	0	0.14	0	0	0.1	0	0.1	0	0	0	0	0	0	0	0	0	0	0	0.34
2012.33	0	0	0	0.09	0	0	0	0	0	0	0	0	0	0	0	0	0	0	0	0	0.33	0	0	0.42
2012.34	0.11	0.05	0	0	0	0.25	0.57	0	0	0	0	0.1	0	0	0	0	0	0	0	0	0	0	0	1.08
2012.35	0	0.04	0	0	0	0	0	0	0	0	0	0	0	0	0	0	0	0	0	0.05	0	0	0	0.09
2012.36	0.11	0	0	0	0	0.25	0	0	2.63	0.1	0	0.08	0	0.13	0.05	0	0	0	0.25	0	0	0	0	3.6
2012.37	0	0	0	0.18	0	0	0	0	2.63	0.19	0	0.08	0	0	0.06	0.36	0	0	0.14	0.11	0	0	0.05	3.8
2012.38	0	0.04	0	0	0	0	0	0	0	0	0	0	0	0.07	0.17	0.21	0	0	0	0	0.29	0	0	0.78
2012.39	0	0.04	0	0	0	0	0	0	0.13	0	0	0	0.13	0.07	0	0	0	0	0	0.1	0	0.08	0	0.55
2012.40	0	0.04	0	0.09	0	0	0	0	0.13	0	0	0	0	0.07	0.24	0	0	0	0	0	0	0.08	0.05	0.7
2012.41	0	0.2	0.4	0	0	0	0	0	0	0	0	0	0.19	0	0.22	0	0	0	0.13	0	0	0	0.05	1.19
2012.42	0.11	0.12	0	0	0	0	0	0	0	0	0	0	0.13	0	0	0	0	0	0	0	0.14	0	0	0.5
2012.43	0	0.04	0	0	0	0	0	0	0.13	0	0	0	0.06	0	0.05	0	0	0	0	0	0	0	0	0.28
2012.44	0	0.04	0	0.27	0	0	0	0	0.13	0	0	0	0.06	0.07	0	0.07	0	0	0	0	0	0	0	0.64
2012.45	0	0.08	0	0.27	0	0	0.57	0	0.38	0	0	0.08	0.06	0.13	0.11	0.29	0	0	0.13	0	0.29	0	0.1	2.49
2012.46	0.11	0.08	0	0.18	0	0.25	0	0	0.13	0.1	0	0.25	0.44	0.13	0.16	0.57	0	0	0.13	0.1	0.29	0	0	2.92
2012.47	0	0.32	0.4	0.18	0.09	0.5	0	0	0.38	0.1	0	0.17	0.38	0.13	0.11	0.71	0	0	0.13	0.25	0.43	0.08	0.25	4.61
2012.48	0	0.36	0.4	0.45	0.09	0	0.43	0.25	0.88	0	0.14	0.08	0.38	0.2	0.21	0.71	0	0	0.25	0.24	0.14	0.38	0.3	5.89
2012.49	1.67	0.96	1	0.36	0.18	0	0.71	0.08	2.88	0.14	0.86	0.5	0.44	0.13	1.16	1.64	0.5	1.86	0.13	0.14	0.43	0.77	0.65	17.19
2012.50	1.22	1.32	0.4	1	0.27	2.5	2	0.33	4.75	1.38	1.57	0.25	0.56	0.87	1.58	2.29	0	4.71	0	0.71	2	0.62	1.15	31.48
2012.51	4.44	2.88	0.6	1.91	1.73	2.75	2.29	0.58	6.5	2.67	2.14	1.17	1.94	1.67	2.95	3.36	0.5	3	0.75	1.57	11.57	2	2.1	61.07
2012.52	3.78	3.74	2.4	4.45	7.82	3	4.29	3.42	8.38	4	2.29	3.42	2.67	3.13	4.44	2.29	1	2.29	2.13	2.62	13.43	4.62	3.95	93.56
2013.1	2.4	4.33	2.4	3.27	2	5	1	0.5	9.5	2.13	4.4	3	2.08	3.6	6.72	1.5	4.5	1.33	0.5	2.41	7.75	2.92	2.35	75.59
2013.2	14.33	12.72	9.2	12.91	14.27	10.25	11.29	6.33	16.63	12.4	8.29	14.17	12.38	7.73	15.26	16.64	28	9.71	3.88	11.15	20.86	19.46	19.05	306.91
2013.3	24.78	23.33	14.8	20.18	20.55	18.25	23.14	12.25	29.25	20.38	23.71	17.33	20.13	14.25	21.21	27.93	38.5	13.57	9.38	21.24	30	35.62	25.2	504.98
2013.4	41.67	46.28	26.2	29.73	29.27	23	33.86	23.83	44.88	40.14	30	26	39.88	24.31	46.74	46.29	28	26.14	16.13	37.38	51.14	47.08	47.05	805
2013.5	37.89	46.4	33.2	28.36	27	25.5	21	19.17	32	33.33	29.43	23.08	33.63	23.81	45.53	35.14	28	23	13.38	34.14	46.71	37.15	40.35	717.2
2013.6	22.22	22.44	11.4	19.09	17.36	13.75	12.71	14.33	18.25	20.1	19.86	13.75	17.81	18	24	22.64	16	12.57	5.75	19	34.43	24.85	23.2	423.51
2013.7	14.25	10.64	7.6	9.91	7.64	7.5	4.71	5.67	7.25	9.14	5.43	9.67	8.38	7.5	9.05	12.36	4.5	6.14	1.63	8.95	14.29	9.15	9.65	191.01
2013.8	8.33	6.92	7	5.45	7.45	2.25	4.86	4.25	5.88	6.25	5	4.33	7.25	4.63	5.89	10	1.5	2.86	2	5	9.29	5.77	6.75	128.91
2013.9	6	5.16	3.6	3.27	4	3.75	4.57	2.42	3	4.14	2.71	3.25	6.13	4.5	4	5.57	0	2.43	1	4.55	7.57	5.62	3.7	90.94
2013.10	5.22	4.16	3.2	2.36	2.73	1.5	1.86	2.92	2.75	2.76	1.86	2.75	3.44	2.25	3.37	6.14	0	2.29	0.38	4.75	3.14	2.85	3.4	66.08
2013.11	5.56	3.64	1.6	2.09	1.64	1	1.14	1.17	1.5	2	1.43	2.42	2.81	2.19	2.26	2.57	0	3.29	0.38	3.43	3.43	2.62	2.05	50.22
2013.12	3.89	2.04	2	1.64	0.91	2	1.43	0.5	1.88	1.86	0.57	0.75	3.25	2.81	5.21	2.36	0	2.29	0.5	1.86	3	1.31	1.1	43.16
2013.13	1.89	0.84	0.6	0.82	0.36	0.25	1.57	0.5	1.25	0.71	0.29	1.17	1.38	1	1.58	1.36	0.5	0.57	0	1.1	1.71	0.46	0.05	19.96
2013.14	1.33	0.76	0	0.8	0.73	0	0.43	0.42	1.63	0.62	0.71	0.25	1.13	0.27	0.79	1.71	0	0.29	0	0.57	0.86	0.46	0.53	14.29
2013.15	1	0.67	0.8	0.1	0.27	0.25	0.43	0.17	1	0.81	0.14	0.08	0.53	0.33	0.53	0.79	1	0.43	0.38	0.86	0.86	0.38	0.26	12.07
2013.16	1.33	1.04	0.2	0.73	0.36	0.5	0.29	0.33	4.88	1.2	0.43	0.42	0.69	0.87	1.32	1.64	0	0.67	0.25	1.19	1.86	0.23	0.53	20.96
2013.17	1	0.88	0	0.18	0.3	2.25	0.57	0.5	4	1	0.67	0.83	0.47	0.6	1.11	2.86	0	0.17	0	0.81	2.29	0.38	2.26	23.13
2013.18	0.44	0.63	0.6	0.5	0.1	0.75	2.17	0.67	2.38	0.67	0.5	0.5	0.07	0.57	0.88	2.15	0	0.17	0.13	0.52	1.86	0.67	1.53	18.46
2013.19	0.33	1	1.4	0.18	0.64	0.75	1	0.25	1.63	0.5	0.43	0.33	0.25	0.6	0.16	1.54	0	0.14	0.25	0.29	1.71	1.23	1.16	15.77
2013.20	1.33	0.28	2	0.64	0.27	0.5	4.29	0.17	1.25	0.86	0.29	0.09	0.31	0.19	0.53	1.71	0	0.43	0.13	0.24	0.86	0.38	1.37	18.12
2013.21	0.67	0.36	0.2	1.64	0.82	0	1	0.25	1	0.3	0.33	0	0.31	0.56	0.26	1	0	0.17	0	0.1	1.29	1.08	0.63	11.97
2013.22	0.22	0.04	0.4	0.27	0.36	0.25	1.57	0.42	0.63	0.4	0.67	0	0.2	0.63	0.11	0.43	0	0.14	0	0.05	1	0.42	0.45	8.66
2013.23	0.11	0.12	0	0.18	0.18	0.25	0.14	0	0.38	0	0.14	0.27	0	0.88	0.32	0.21	0	0.14	0.5	0	1	0.33	0.15	5.3
2013.24	0	0.04	0	0	0	0.25	0	0	0	0.05	0	0.09	0	0.38	0.05	0.36	0	0	0	0	0.14	0.17	0.25	1.78
2013.25	0.11	0	0	0	0	0	0.14	0.08	0	0	0	0	0.06	0.25	0.06	0.14	0	0	0	0.05	0	0.08	0.15	1.12
2013.26	0	0.04	0	0	0	0	0	0	0	0.2	0	0.27	0.31	0.81	0.06	0.21	0	0	0	0	0	0.25	0.25	2.4
2013.27	0	0	0	0	0	0	0	0	0	0.05	0	0	0	0.25	0.06	0.07	0	0	0	0	0	0.08	0.2	0.71
2013.28	0	0	0	0	0	0	0	0	0	0	0	0	0	0	0	0.21	0	0	0	0	0	0	0.1	0.31
2013.29	0	0	0	0	0	0	0	0	0	0.15	0	0	0	0	0	0.21	0	0	0	0	0	0	0.2	0.56
2013.30	0	0	0	0	0	0	0	0	0	0	0	0	0.06	0	0	0	0	0	0	0	0	0	0.05	0.11
2013.31	0	0.04	0	0	0	0	0	0	0	0	0	0	0	0	0	0	0	0	0	0	0	0.23	0.2	0.47
2013.32	0	0	0	0	0	0	0	0	0	0	0	0	0	0	0	0	0	0	0	0	0	0	0.2	0.2
2013.33	0	0	0	0	0	0	0	0	0	0	0	0	0	0	0	0	0	0	0	0	0	0	0.11	0.11
2013.34	0	0	0	0	0	0	0	0	0	0	0	0	0	0	0	0.07	0	0	0	0	0	0	0.06	0.13
2013.35	0	0	0	0	0	0	0	0	0	0	0.14	0	0	0	0	0	0	0	0	0	0	0	0	0.14
2013.36	0	0	0	0	0	0	0	0	0	0.05	0	0	0	0	0	0	0	0	0	0	0	0	0.05	0.1
2013.37	0	0.04	0	0	0	0	0	0	0	0	0	0	0	0	0	0	0	0	0.14	0	0	0	0.1	0.28
2013.38	0	0	0	0	0	0.25	0	0	0	0	0	0	0	0	0	0	0	0	0	0	0	0	0	0.25
2013.39	0	0	0	0	0	0	0	0	0.13	0	0	0	0	0	0	0	0	0	0	0	0	0	0	0.13
2013.40	0	0.04	0	0	0	0	0	0	0	0	0	0	0	0	0	0	0	0	0	0	0	0	0.1	0.14
2013.41	0.11	0.12	0	0	0	0	0	0	0	0.1	0	0	0	0	0	0.07	0	0	0	0	0.14	0	0.3	0.84
2013.42	0	0.08	0	0	0	0	0	0	0	0.1	0	0	0.07	0	0	0	0	0	0	0	0	0	0	0.25
2013.43	0	0.2	0.2	0	0.09	0	0	0	0	0.1	0	0	0.56	0	0	0	0	0.29	0	0.05	0	0	0	1.49
2013.44	0	0	0	0	0	0.25	0	0	0.13	0.1	0	0.27	0.29	0	0.06	0.71	0	0	0	0	0	0	0	1.81
2013.45	0	0.04	0	0	0.18	0	0.14	0	0.5	0	0	0.18	0.07	0.19	0.12	0.21	0	0	0	0	0.14	0.15	0.15	2.07
2013.46	0	0.12	0.2	0.09	0.45	0	0	0.08	0.25	0.24	0.28	0	0.06	0	0.06	0	0	0	0	0.05	0	0	0.05	1.93
2013.47	0	0.2	0	0.09	0.55	0	0.29	0.17	1	0.43	0	0	0	0.44	0.06	0.07	0	0	0	0.1	0.29	0	0.15	3.84
2013.48	0.67	0.84	0.2	0.09	0.55	0.25	0.57	0.25	1.38	0.14	0	0.27	0	0.69	0.17	0.36	0	0	0.14	0.3	1.14	0.08	0.2	8.29
2013.49	0.11	1	2.4	0.45	1.09	0.5	1.14	0.42	0.88	0.48	0.43	0.45	0.06	0.56	0.17	0.43	0	0	0.14	0.48	1.57	0.85	0.15	13.76
2013.50	0.33	1.56	1	0.09	1.18	1.25	0.29	0.33	0.38	1	0.29	0.55	0.38	0.31	0.28	0.64	0	0.43	0.71	0.71	1	0.77	0.5	13.98
2013.51	0.89	2.84	1.4	1	0.45	0.5	2.71	0.58	1.13	1.19	0.86	0.64	1.4	0.44	0.19	0.64	0.5	0.17	0.14	1.48	0.43	1.15	0.8	21.53
2013.52	2.22	2.72	1.2	2.36	0.45	2.5	1.57	2.17	2.38	1.7	0.5	1	1.88	0.25	1.44	1.57	0.5	0.14	0.29	2.52	1.57	1.31	0.8	33.04
2014.1	0.14	2.2	0.6	3	0	3	0	0	2.25	0.15	2	0.91	0.71	3.2	1.15	0	1	0	0	0.43	2	0.6	1.5	24.84
2014.2	6.89	5.16	5.4	2.91	4.73	4	1.71	2.58	4.75	5.52	6.43	4.64	4.63	2.56	4.16	4.64	1	2.43	1.63	5.7	7.71	3.62	6.5	99.3
2014.3	12.33	9.6	15.6	9.82	8.7	8.25	6.43	6.17	10.88	11.57	9.57	6.73	8.44	9	9.37	11.71	10.5	7.29	3.88	9.86	22.29	12.15	13.55	233.69
2014.4	23.89	27.72	26.8	24.82	22.27	22	14.57	17.75	33.88	21.81	27	19.91	24.13	15.19	29.11	28.36	13.5	17	9.75	29.68	58.86	30	31.9	569.9
2014.5	31.67	42	34.8	30.36	33.64	22.75	18.71	27.58	41	35.05	35.71	24.64	43.5	24.31	36.37	38.07	24	31.43	16.25	38.2	75.71	42.23	44.3	792.28
2014.6	28.56	35.56	25.4	20.64	35.45	21	24	25.58	31.5	30.05	23.5	24.09	35.88	22.94	35.05	36.43	14.5	18.71	12.63	32.8	50.14	37.46	32.55	654.42
2014.7	25.25	30.92	21.8	22.55	25	28.25	22.71	19.83	22.25	21.76	18.29	20.33	27.06	19.19	29.16	32.71	17.5	13.57	7	28.55	49.14	33.31	28.55	564.68
2014.8	22.78	30.36	17.2	14.27	20	11.75	23.29	20.58	25.13	25.1	19.57	16.42	26.44	17.56	28.26	34	30	10.86	12.38	27.9	48.29	33.23	31.35	546.72
2014.9	23.25	31.68	15	11.64	19.18	14.5	22.71	17.58	21.25	26.76	20.86	13.08	23.06	16.38	31.26	25.43	31.5	10.86	9.13	27.6	30.29	33.23	29.5	505.73
2014.10	14.13	21.76	12.2	12.27	17.45	12	14.71	16.67	15.25	23.05	17.29	12.75	18.38	11.75	23.17	21.5	36	11.86	7.63	21.95	25.86	19.83	22.35	409.81
2014.11	15	22.4	10.6	12.27	20.36	6.75	11.43	12.42	14.75	20.71	16.57	9	14.63	13.5	20.26	21.86	34.5	12.57	4.25	19.6	19.43	23.31	22.95	379.12
2014.12	12.88	13.96	7.4	8.45	11.91	6.75	11.29	7.33	13.75	15.24	11.57	8.25	9.63	8.31	15.21	18.36	16.5	8.83	5.25	11.74	12.57	14.54	16	265.72
2014.13	7.88	9.12	7.8	5.64	8.82	6.75	6.29	6.58	8.25	10.05	6.43	4.08	8.25	5.88	9	11.71	22.5	5.43	2.75	8.22	8.57	10.92	8.4	189.32
2014.14	2.89	4.92	5.2	2.36	4.2	4.5	2.29	2.5	6.25	4.67	3	4.5	5.25	3.13	4.68	6	10.5	3.29	1.67	3.5	3.86	7.08	4.4	100.64
2014.15	2.33	4	5.2	2.27	2.55	2	1.14	1.25	3.38	3.29	3.29	3	5.31	1.75	3.16	4.29	12.5	2	1.5	2.89	3.71	4.08	2.4	77.29
2014.16	3.56	3.2	4.8	2.09	1.27	3.5	2.57	1.67	3.88	2.9	5	4	4.31	1.69	3.28	4.5	14.5	2.71	0.75	2.81	3	2.92	3.05	81.96
2014.17	1.67	2.36	2.2	2.18	1.55	2.25	1.86	1.42	1.5	2.48	2.86	2.58	3.75	1.75	2.18	4	14	1.43	0.13	2.15	1.57	2.38	1.4	59.65
2014.18	1	1.32	1.4	0.55	0.4	1.75	0.29	0.75	1	0.53	0.83	1.08	0.73	1.13	1.13	2.29	4	1.14	0.25	0.89	2.14	2.31	0.68	27.59
2014.19	0.33	0.24	1.2	0.09	0.36	0	0	0.42	0.25	0.15	0	0.5	0.19	0.19	0.79	0.36	2.5	0	0.25	0.26	1.86	0.67	0.25	10.86
2014.20	0.11	0.12	0.8	0.27	0.4	0	0	0.58	0.25	0.19	0.14	0.33	0.56	0.19	0.53	0.43	1	0.17	0	0.28	0.29	0	0.15	6.79
2014.21	0	0.08	0.2	0	0.1	0.25	0	0	0	0.1	0.14	0.17	0	0	0.16	0.29	0	0	0	0.84	0.29	0.08	0.37	3.07
2014.22	0.33	0.08	0.8	0	0	0	0	0.08	0.25	0.05	0	0.17	0	0	0	0.14	0	0	0	0.61	0	0.15	0	2.66
2014.23	0.11	0.04	0	0	0	0	0	0.17	0	0	0	0	0	0.06	0	0	0	0	0	0	0	0.08	0	0.46
2014.24	0	0.04	0.2	0	0	0	0	0	0	0	0	0.08	0	0	0	0	0	0	0	0.5	0	0	0.05	0.87
2014.25	0	0.16	0.2	0	0	0	0	0	0	0	0	0	0	0	0	0	0	0	0	0	0	0	0	0.36
2014.26	0	0.12	0.2	0	0	0.25	0	0	0	0	0	0	0	0	0	0.07	0	0	0	0	0	0	0	0.64
2014.27	0	0.12	0	0	0	0	0	0	0	0.05	0	0	0	0	0	0	0	0	0	0	0	0	0	0.17
2014.28	0	0	0.2	0	0	0	0	0	0	0	0	0	0	0	0	0	0	0	0	0	0	0	0	0.2
2014.29	0	0	0	0	0	0	0	0	0	0	0	0	0	0	0	0	0	0	0	0.06	0	0.08	0	0.14
2014.30	0	0	0	0	0	0	0	0	0.13	0	0	0	0	0.06	0	0	0	0	0	0	0	0	0	0.19
2014.31	0	0	0	0	0	0	0	0	0	0	0	0	0	0.13	0	0	0	0	0	0.05	0	0	0	0.18
2014.32	0	0.05	0	0	0	0	0	0	0.13	0	0	0	0.07	0.06	0	0	0	0	0	0	0	0	0	0.31
2014.33	0	0.04	0	0	0	0	0	0	0	0	0	0	0	0	0	0.14	0	0	0	0	0.2	0	0	0.38
2014.34	0	0.04	0	0	0	0	0.17	0	0	0	0	0	0	0.06	0	0	0	0	0	0	0	0	0	0.27
2014.35	0	0.04	0	0	0	0	0.17	0	0	0	0	0.17	0	0	0	0	0	0	0	0	0.29	0	0	0.67
2014.36	0	0.04	0	0	0	0	0.14	0	0	0	0	0.08	0	0	0	0	0	0	0	0	0	0	0	0.26
2014.37	0	0	0	0	0	0	0	0	0	0.1	0	0	0	0.13	0	0	0	0	0	0.22	0.14	0.23	0	0.82
2014.38	0	0	0	0	0	0	0	0	0	0.2	0	0	0	0	0	0	0	0.29	0	0.5	0	0.69	0.05	1.73
2014.39	0	0	0	0	0.09	0	0	0	0.13	0.2	0	0	0	0	0.05	0	0	0	0.13	0.18	0	0.15	0	0.93
2014.40	0	0.08	0	0.1	0	0.25	0	0.08	0	0.05	0	0.08	0.06	0	0.17	0	0	0.14	0	0.44	0	0	0	1.45
2014.41	0	0	0	0	0	0	0	0	0	0.1	0.29	0.17	0.13	0.13	0.06	0	0	0	0	0.22	0.14	0.15	0.11	1.5
2014.42	0.11	0.04	0	0.1	0	0	0	0	0	0	0	0	0.13	0	0	0.07	0.5	0	0	0.39	0.14	0.46	0.05	1.99
2014.43	0.11	0.12	0	0.2	0	0	0	0	0	0	0	0.33	0.12	0.13	0	0	0	0	0	0.28	0.43	0	0	1.72
2014.44	0.22	0.24	0	0.5	0	0	0	0	0.13	0.05	0.17	0	0.59	0	0	0	0	0.14	0	1.06	0.29	0	0.21	3.6
2014.45	0.22	0.8	0.2	0.1	0.18	0	0	0.08	0.13	0.1	0.29	0	0.76	0.13	1.42	0.07	0	0.29	0.13	0.72	1	0.23	0.2	7.05
2014.46	0.33	1.84	0	0.3	0.09	0.25	0.14	0	0.25	0.9	0.57	0.25	0.82	0.31	2.53	0.43	0	0	0.25	0.74	3.71	0.92	0.85	15.48
2014.47	2.22	1.76	0.4	1.4	0.45	0.5	1.29	1.25	1.13	3.1	3.83	0.83	0.94	1.19	3.83	3.57	0	0.43	0.25	2.76	7.14	1.85	0.8	40.92
2014.48	6.78	2.88	1.4	2.8	2	1.75	3.14	3.92	3.25	5.62	5.57	2.5	1.47	2.25	4.68	8.64	0	1.33	1.38	2.06	11	3.69	2.6	80.71
2014.49	4.89	5.28	5	2.8	4.36	2.5	6.43	3.58	4.75	8.15	11.71	3.75	3.94	4.5	8.58	8.29	1	3	5	7.79	11.57	2.46	6.4	125.73
2014.50	11.56	10.68	7.2	8.4	5.91	7.75	4	5.33	8.75	10.65	14.86	6.25	10.12	7.38	13.58	12.64	0	4.86	6.88	13.35	10	6	10.15	196.3
2014.51	19.44	23.08	13	15.4	15.82	14.75	8.29	13.58	15.13	20.55	15.86	13.83	19.53	15	20.84	25.79	2	11.14	7	31.95	31.57	19.08	18.45	391.08
2014.52	28.89	37.84	20.4	23.8	26.3	22.75	19.86	14.92	22.63	28	25.57	20.42	27.06	21.19	44.06	36.79	8.5	18.71	13.75	36.71	44.14	40.85	34.5	617.64
2015.1	3.56	9.76	19.5	13.5	6.89	15.75	2.29	2.67	16.88	7.54	18.43	10.08	6.8	15.25	17.82	4.93	13	1.2	6.71	6.42	20.14	19	7.71	245.83
2015.2	26	23.92	23.2	18.6	23.64	23.25	17	13.25	27.13	21.35	20.14	17.5	19.06	16.25	26.17	23.86	38.5	17.43	12.5	20.95	30.43	30	25.2	515.33
2015.3	17.22	21.92	16.8	13.4	18.45	16	18.14	10.75	28.5	18.6	11	12.92	15.88	10.88	19.37	18.29	34.5	9.43	11.75	16.86	20.86	31.46	19.7	412.68
2015.4	16	23.48	19.8	15.6	31.18	12.25	25.29	15	25	21.5	14.57	13.5	23.25	12.81	22.84	17.93	5	15	10.75	19.24	21	30.15	23.15	434.29
2015.5	12.33	20.96	11.2	15	17.55	10.5	17.71	9.25	19	17.5	10.86	12.25	17.82	10.38	24.16	16.21	1.5	15	9.63	14.48	15.86	27.38	20.05	346.58
2015.6	12	11.16	9.2	7.9	10.91	6.25	13.86	9.17	9.88	9.16	7.43	8.33	9.18	7.13	12.47	8.71	9.5	7.86	6.75	8.19	4.86	19	12.8	221.7
2015.7	6.44	8.12	5.2	6.2	9	5.5	9.29	4	6.38	6.65	3.71	5.5	6.35	4.44	8.47	6.5	26	3	5	5	4	11.08	6.4	162.23
2015.8	4.22	6.52	3.4	5	6	4	4.43	3.17	6.63	3.6	2.29	4.92	4.18	3	4.74	5.29	5.5	2.14	3.25	4	8.43	7.77	3.65	106.13
2015.9	2.33	3.84	3.8	4	3.7	4	1.57	1.58	4.38	2.95	3.43	2.67	4.12	2.75	3.74	4.79	4	2.43	2.13	2.95	5.86	4.85	1.65	77.52
2015.10	2.44	2.28	6.8	2.5	1.73	1.25	1.86	2.17	4	3	1.86	1.33	3.76	2.75	1.63	4.43	1.5	0.71	1.5	2.65	3.29	3.92	1.35	58.71
2015.11	1.78	2.4	7.2	2.7	2.09	2.5	2.14	3.42	1.75	2.35	1	1.83	3.76	1.19	1.95	5.21	1	0.5	0.88	2.55	2.86	2.46	1.55	55.07
2015.12	1.44	3.32	3	2.8	0.82	3.5	1.14	2.42	3	1.65	1.86	2.08	4	1.13	1.84	3.71	1.5	1.14	1.25	1.42	2.29	2.77	2.4	50.48
2015.13	1.22	1.28	2.6	1.1	1	2.25	0.71	1.42	2.25	2	1.14	0.92	1	1.81	2.16	1.79	1	2.57	0.5	2.05	0.86	1.46	1.85	34.94
2015.14	2.22	0.8	2.2	1.4	1.9	3.25	0.5	1	1.88	1	1.14	0.42	1.44	1.75	1.53	1.93	0	3	0.38	1.29	1.57	2.08	1.9	34.58
2015.15	0.44	0.88	2.6	0.9	1	1	1	0.25	1	1.5	0	0.25	0.8	0.69	1.21	1.14	6	1.43	0.25	1.29	1	0.92	1.8	27.35
2015.16	1.67	1.64	3.4	1.9	0.82	1.75	1	1	0.38	2.3	0.57	0.5	1.12	0.56	1.58	1.21	32.5	2.57	0.13	1.38	1.29	1.85	2.55	63.67
2015.17	0.89	0.96	3	0.6	1.36	1	1	0.42	1.75	3.4	1.43	0.67	0.76	0.63	0.79	1	19.5	2.43	0.88	2.24	1.43	0.46	1.45	48.05
2015.18	0.44	0.57	0.6	0.5	1.2	0.5	0	0.25	1.13	0.45	0.29	0.17	0.5	0.31	0.65	0.93	2	0.43	0.38	0.71	0.57	0.54	0.67	13.79
2015.19	0	0.08	0.2	0.5	0.36	0.25	0	0.08	0.25	0.3	0.14	0.08	0.25	0.19	0.47	0.29	0	0.14	0.13	0.33	0.57	0.31	0.25	5.17
2015.20	0.22	0	0.2	0.3	0.09	0.75	0.29	0.08	0.5	0.45	0.29	0.25	0.18	0.13	0.21	0.43	0	0.14	0	0.1	0	0.31	0.15	5.07
2015.21	0	0.24	0.2	0.5	0.09	0	0.14	0	0.13	0.1	0.14	0	0.25	0.06	0	0.14	0	0	0.13	0.05	0.57	0.15	0.05	2.94
2015.22	0.11	0.08	0.4	0.1	0	0.25	0	0	0.63	0	0	0.17	0.12	0	0	0.07	0	0.29	0.25	0.1	0	0.08	0.2	2.85
2015.23	0.44	0.16	0.2	0.1	0	0	0	0	0.38	0	0.29	0.17	0.06	0	0.05	0.14	0	0.14	0	0.05	0.14	0.15	0	2.47
2015.24	0	0	0.2	0	0	0.5	0	0.08	0.13	0	0.14	0	0	0	0	0	0	0.29	0	0	0	0	0	1.34
2015.25	0.22	0	0	0	0	0	0	1.17	0.25	0	0	0	0	0	0	0	0	0	0	0	0	0	0	1.64
2015.26	0	0.04	0	0	0	0.25	0	0	0.5	0.05	0	0.08	0.06	0	0	0.07	0	0	0	0	0	0	0	1.05
2015.27	0	0	0	0	0	0	0	0	0.5	0.05	0	0	0.06	0	0	0.07	0	0.14	0	0	0	0	0.05	0.87
2015.28	0	0	0	0.1	0	0	0	0	0.13	0.05	0	0.08	0.06	0	0	0	0	0	0	0	0.14	0	0	0.56
2015.29	0	0	0	0	0	0	0	0	0.13	0	0	0	0	0.19	0	0	0	0	0	0	0	0	0	0.32
2015.30	0	0.28	0.2	0	0	0.25	0	0	0.13	0	0	0	0	0	0	0	0	0	0	0	0	0	0	0.86
2015.31	0	0.08	0	0	0.18	0.25	0	0	0	0	0.29	0.33	0	0	0	0	0	0	0	0	0	0	0	1.13
2015.32	0	0.14	0	0	0	0	0	0	0	0	0	0	0	0	0	0	0	0	0	0	0	0	0	0.14
2015.33	0	0.14	0	0	0	0	0	0	0	0	0	0.08	0	0	0	0	0	0	0	0	0	0	0	0.22
2015.34	0.11	0	0.2	0	0	0.25	0	0	0	0.07	0	0	0	0	0	0	0	0	0	0	0	0	0	0.63
2015.35	0	0	0	0	0	0	0	0	0	0	0	0	0	0	0.05	0	0	0	0	0	0	0	0.05	0.1
2015.36	0	0.04	0	0	0.09	0	0	0	0	0	0	0	0.06	0	0	0.36	0	0	0	0	0	0.54	0.05	1.14
2015.37	0.22	0.04	0	0	0	0	0	0	0	0	0	0	0	0	0.05	0.93	0	0	0	0	0	0.08	0	1.32
2015.38	0.11	0.09	0	0.1	0.22	0.25	0	0.09	0	0	0	0.08	0	0	0	0.14	0	0.29	0	0.05	0.14	0	0	1.56
2015.39	0	0	0	0	0	0	0	0	0	0.1	0	0	0	0	0	0.14	0	0.29	0	0	0	0	0	0.53
2015.40	0	0.12	0.2	0	0	0.25	0	0	0.13	0.05	0	0	0	0.06	0.06	0	0	0	0	0.05	0	0	0	0.92
2015.41	0	0.24	1.4	0	0	0.25	0	0	0	0	0	0	0	0.13	0.06	0	0	0	0	0	0.86	0	0.05	2.99
2015.42	0.11	0.32	0	0	0	0.25	0	0.08	0.25	0	0	0	0	0	0	0	0	0	0	0.05	0.29	0	0	1.35
2015.43	0.33	0.2	0	0.3	0.27	0	0	0.25	0	0.05	0	0	0.06	0	0.16	0	0	0.29	0	0	0.29	0	0.05	2.25
2015.44	0	0.28	0.8	0.1	0.5	0	0	0.08	0.13	0.1	0	0	0.14	0	0.37	0	0	0	0.25	0.05	0	0	0.05	2.85
2015.45	0.11	0.32	0	0	0.1	0	0	0.08	0.13	0.15	0	0	0	0	1.56	0.14	0	0	0	0	0.14	0.15	0.05	2.93
2015.46	0.11	0.32	0	0.1	0.27	0.25	0	0.17	0.38	0.1	0.14	0	0.13	0	0.95	0.07	0	0.14	0.25	0	0.29	0.08	0	3.75
2015.47	0.11	0.56	0	0.1	0.18	0	0	0.25	0.25	0.05	0	0.08	0.08	0.06	1.47	0.14	0	0	0.13	0.29	0.29	0.15	0	4.19
2015.48	0.11	0.72	0	0	0	0	0.57	0.08	0.25	0.05	0.14	0	0.13	0	0.56	0.21	0	0	0	0.29	0	0.23	0.2	3.54
2015.49	0	0.83	0.2	0.3	0	0	0.71	0	1.25	0	0.14	0	0.13	0.13	0.21	0.79	0	0.14	0.25	0.05	0	0	0.05	5.18
2015.50	0.44	1.48	0.2	0.2	0.18	0.25	2.43	0.17	0.5	0.05	0.14	0.5	1.19	0.25	0.39	0.43	0	0.57	0.38	0.14	0	0.38	0.05	10.32
2015.51	0.11	1.24	0.6	0.2	0.18	0.25	2.43	0	0.38	0.7	0.57	0.33	0.44	0.19	0.5	1.14	0	0.14	1.25	0.24	0.14	1.15	0.2	12.38
2015.52	1.33	1.48	1.8	0.2	0.82	0.25	0.43	0.25	0.38	1.35	0.71	1	0.6	0.38	0.16	1.36	0	1	1.25	0.29	1.14	0.85	0.4	17.43
2015.53	0.56	0.28	0.25	0.6	0.5	0.75	0.29	0.17	0.38	0.2	0.86	0.58	0.36	0.31	1.06	0.5	0.5	0.29	0.25	0.05	0.71	0.46	0.37	10.28
2016.1	2.22	1.72	2.6	2.9	1.1	1.5	0.29	1.33	1.75	2.26	1.43	2	0.94	1.25	1.95	2.43	1	1.71	1.88	1.9	2.29	1.77	1.55	39.77
2016.2	2.78	5.12	3.8	5.3	2.82	7	2	1.58	2.88	3.25	5.29	2.5	3.94	2.56	3.74	6.36	1	3.14	4.25	5.71	5.57	3.92	3.3	87.81
2016.3	14.67	15.68	9.8	17.2	6.18	12	7.86	8.67	13.5	7.65	11.86	10.75	10.2	8.75	10.11	16.07	11	8.14	7.63	11.29	15.71	12.31	10.25	257.28
2016.4	22.89	28.32	20.2	32.5	17.18	19.25	10.86	17.17	17.75	25.85	23.43	22.17	22.13	16.56	28.05	29.64	30.5	15.14	19	25.86	28.43	24.38	24.9	522.16
2016.5	38.44	44.6	43.4	36.8	32.36	31	23.71	23.42	35	42.1	21.71	23.58	33.06	30.19	44.94	39.79	23.5	22.71	23.88	37.76	47.71	43.38	40.35	783.39
2016.6	35.56	41.4	43	31.5	32.91	28.75	25.29	26.92	42.13	34.8	22.14	30.08	27.19	22.56	40.42	39.43	16.5	17.14	22.13	36.43	59.57	43.15	34.65	753.65
2016.7	30.33	33.68	28.25	31.3	23.45	25.5	28.14	17.75	31.75	27.8	18.43	22.92	24.88	17.56	36.53	27.57	16.5	15	21	29.38	38.29	37.69	31.85	615.55
2016.8	22.78	26.52	22	26.5	21.73	13	24.71	15.83	27.25	25.4	22.29	17.33	19	14.5	29.11	24.43	12	13	18.88	23.9	32.29	29.77	24.4	506.62
2016.9	24.56	25.48	18.5	22	19.18	14	22.14	12.08	20.5	22.4	15.43	14.69	15.63	14	24.95	24.57	9.5	12.14	12.13	21.24	25.57	24.33	22.4	437.42
2016.10	20.89	21.84	17.8	18.3	17.73	10	17.57	7.92	13.63	17.8	13.14	12.75	14.56	9.44	21.5	22.5	11.5	12.43	12.25	20.29	28.86	21.69	20.25	384.64
2016.11	12.56	13.64	14.2	12.4	14.73	6.75	12.71	5.17	14.5	14.15	11	6.25	14.13	9.69	13.72	16.86	19	9.86	10.63	14.29	23	22.77	12.85	304.86
2016.12	7.89	9.2	7.4	12.4	8.64	5.5	6.57	2.83	8.13	8.65	6.43	4.67	7.44	5.25	8.95	10.71	2.5	6	6.88	8.14	17.57	11.15	7.15	180.05
2016.13	6.44	7.88	9.2	8.4	6.73	5.5	4.86	2.42	4.88	6.5	6.43	4.67	6.13	3.13	5.68	8.79	3	4.43	4.63	5.67	16.43	8	7.9	147.7
2016.14	5.33	5.4	5	7.1	3.82	4.25	4.43	3	5.75	4.65	4.86	3.33	4.75	3.94	3.74	5	2.5	3.71	3.5	3.67	9.71	4.54	4.1	106.08
2016.15	3.56	4.2	2.5	4.2	1.64	4.75	2.57	1.83	1.75	3.1	2.33	2.75	3.07	2.19	2.47	3	5	2.86	2.25	3.14	10.14	4.08	3.05	76.43
2016.16	3.33	3.52	3.5	2.3	2.09	2.75	1.29	0.92	2.5	2.4	0.57	2.5	2.88	1.63	2.74	2.64	2.5	2.86	2.63	2.86	5.86	3.08	3.15	60.5
2016.17	1.11	1.52	2	1.6	1.64	0.5	0.43	0.75	1.75	1	0.71	0.67	1.47	1.19	1.24	1.36	2.5	1.57	0.88	1.52	2.57	1.08	1.65	30.71
2016.18	0.22	0.32	2	1.1	0.18	0	0	0.42	0.5	0.3	0	0.17	0.38	0.44	0.33	0.36	1.5	0.14	0.5	0.38	0.43	0.38	0.15	10.2
2016.19	0.44	0.44	0.5	0.5	0.45	0	0	0.17	0.5	0.15	0.14	0	0.19	0.13	0.22	0.29	0	0	0.13	0.38	0.43	0.15	0.3	5.51
2016.20	0.89	0.32	0.75	0.1	0	0	0.14	0	0.88	0.35	0.14	0	0.31	0	0.16	0.07	0	0	0	0.14	0.14	0.08	0.4	4.87
2016.21	0.11	0.32	0.25	0	0	0	0	0.75	0.5	0.05	0	0.25	0.06	0.07	0.29	0.21	0	0	0.13	0.19	0.29	0.08	0.2	3.75
2016.22	0.11	0.16	0	0	0.27	0	0	0	0.5	0.05	0.14	0.08	0.06	0	0	0.21	0	0	0	0.1	0.71	0	0.15	2.54
2016.23	0	0.08	0	0	0.09	0	0	0	0.13	0.68	0	0	0	0	0.05	0.07	0	0	0	0.05	0.86	0	0	2.01
2016.24	0	0.04	0	0	0	0	0	0	0.25	0.5	0	0.08	0	0.07	0	0.07	0	0	0	0.05	0.14	0	0	1.2
2016.25	0	0	0.2	0	0	0	0	0	0	0	0	0	0	0.07	0	0.07	0	0	0	0	0	0	0.05	0.39
2016.26	0	0	0	0	0.09	0	0.14	0	0.25	0.05	0	0	0	0	0	0	0	0	0	0	0.14	0	0	0.67
2016.27	0	0.08	0	0	0	0	0	0	0.13	0	0	0.17	0.06	0	0.06	0	0	0	0	0	0	0	0	0.5
2016.28	0	0	0	0	0	0.25	0	0	0.25	0	0	0	0	0	0	0	0	0	0	0	0	0	0.11	0.61
2016.29	0	0	0	0	0	0.25	0	0	0	0	0	0	0	0	0	0.07	0	0	0	0.05	0	0	0	0.37
2016.30	0	0	0	0	0	0.25	0	0	0	0	0	0	0	0	0	0	0	0	0	0	0	0	0.05	0.3
2016.31	0	0.04	0	0	0	0	0	0.08	0.13	0	0	0.08	0	0	0	0	0	0	0	0	0	0	0	0.33
2016.32	0	0	0	0.3	0	0	0	0	0.13	0	0	0	0	0	0	0	0	0	0	0	0	0	0	0.43
2016.33	0	0	0	0.2	0	0	0	0	0	0	0	0.17	0	0	0	0	0	0	0	0	0	0	0	0.37
2016.34	0	0.04	0	0.1	0	0	0	0	0.13	0	0	0.67	0.13	0	0.05	0	0	0	0	0.05	0	0	0	1.17
2016.35	0	0	0	0	0	0	0	0	0.38	0	0	0.17	0.12	0	0	0	0	0	0.13	0.1	0.14	0	0.05	1.09
2016.36	0.33	0.16	0	0	0.18	0.25	0	0.08	0.25	0	0.29	0	0.18	0.31	0.05	0.07	0	0	0	0.05	0	0	0	2.2
2016.37	1	0.04	0	0.2	0.09	0	0	0	0.13	0.06	0	0.25	0.13	0.13	0.06	0.57	0	0	0	0	0.29	0	0.05	3
2016.38	0.33	0.04	0	0	0	1	0	0.08	0	0.16	0.29	0	0.12	0.06	0.07	0	0	0.14	0	0.05	0	0.08	0.2	2.62
2016.39	0.33	0.36	1.6	0.2	0.09	0.5	0	0	0	0.15	0.29	0	0.12	0.19	0	0.36	0	0	0.13	0.14	0.14	0	0.1	4.7
2016.40	1.33	0.4	0.2	0.3	0.64	0.25	0.14	0.17	0.25	0.42	0	0.67	0.06	0	0.18	0.07	0	0	0	0.29	0.14	0.08	0.25	5.84
2016.41	0.67	0.52	0.4	0.6	0.09	0.5	0	0.08	0.25	0.2	0.29	0.75	0.24	0.06	0.12	0.14	0	0	0.38	0.1	0	0.08	0.15	5.62
2016.42	0	0.52	0.4	0.4	0.09	0.25	0.29	0.33	0.13	0.65	0.14	0.25	0.41	0.06	0.25	0.79	0	0.14	0.63	0.19	0	0.15	0	6.07
2016.43	0.22	0.84	0.4	0.2	0	0.25	0.14	0.42	0.13	0.1	0	0.08	0.06	0	0.81	0.79	0	0.29	0.5	0.62	0.43	0.46	0.05	6.79
2016.44	0.56	0.6	0.4	0.9	0.36	0.5	0.14	1.08	0.88	1	0	0.17	0.24	0.25	1.44	0.29	0	1	0.13	0.67	1	0.23	0.25	12.09
2016.45	0.67	1.72	0.4	1.3	0.27	0.75	0.14	0.42	0.38	3.45	1.29	0.75	0.76	1.19	0.84	0.43	0	0.14	0.5	0.95	1.43	0.23	0.65	18.66
2016.46	0.67	4.08	0.8	3	0.27	1.25	1.57	1.33	1.13	3.55	1.43	0.42	1.88	1.19	1	0.57	0.5	1.43	0.88	2.29	1.29	2.46	1.5	34.49
2016.47	2	4.12	2.2	2.4	0.73	1.5	1.71	1.42	2.13	2.89	0.43	1.25	1.41	1.44	1.42	1.57	1.5	3	1.25	2.1	0.86	1.38	1.15	39.86
2016.48	2.11	5.16	4.6	2.9	1.36	8.25	1.29	1.92	4.38	4.2	1.29	1.25	2.47	1.56	1.79	3.43	2.5	1.71	4.25	2.48	1.57	2.23	2.5	65.2
2016.49	3.78	5	4.8	6.2	2.91	4.5	0.86	3.33	7.38	3.85	3.14	3.67	2.41	2.25	2.47	3.71	0	5.14	4.5	3.81	4.43	3.15	4	85.29
2016.50	6.67	8.28	8.4	7.5	7.82	7	2.29	4.5	6.38	5.8	3.29	4.17	4.35	2.44	5.28	5	1	6	8.5	4.14	9.43	7.38	7.2	132.82
2016.51	9.44	14.24	11.6	13	8.55	8	5.29	5.5	11.25	9.25	7.43	5.75	7.19	5.63	10	7.71	0.5	6.29	8.38	10.29	13.86	12.69	10.35	202.19
2016.52	6.67	10.12	8.4	9.6	8.64	13	4.57	3.92	10.13	7.69	5.67	6.42	7.33	6.44	12.36	7.21	5.5	3.5	5.25	7.33	9.86	13.08	10.07	182.76
2017.1	9.56	9.56	9.2	12.1	8.91	11.5	2.71	4.08	15.75	8.21	5.71	11.17	5.44	8.56	9.33	7.14	13.5	6.43	5.25	5.14	9	7.38	9.61	195.24
2017.2	20.33	13.92	14.4	16	15.73	14.75	7.14	6.83	14.75	12.28	16.43	9.67	10.71	9.13	15.42	15.29	31	11	8	15	26.14	16	16.15	336.07
2017.3	32.11	26.72	29.8	34.3	24.27	16	23.71	14.33	27.75	25.11	34.86	17.67	25.65	21.94	26.58	26.64	46	16	19.5	28.05	44.43	35.08	28.35	624.85
2017.4	34.78	37.56	27.4	40.9	40.27	22	28.57	26.42	34.63	32.05	28	23.25	34.24	39.38	42.33	36.14	31.5	18.14	29.88	35	48.86	41.77	37.45	770.52
2017.5	29.67	32.32	20.8	31.2	32.55	18.5	20.86	21.67	32.5	28.33	17.71	23.33	31.29	29.94	37.95	32.64	56.5	17.71	22.5	32.38	38.43	38.23	34.15	681.16
2017.6	21.56	25.6	21.6	24.5	23.82	17	16.14	13.17	22.5	17.89	15.5	14.17	23.65	17.19	28	23.64	45.5	11.57	19.38	23.52	26.57	22.23	21.8	496.5
2017.7	17.11	24.56	19	27.3	22.18	12.5	14.86	14.75	18.25	17.63	13.86	11.42	17.18	12.69	19.84	22.36	22	10.29	14.75	17.95	26.29	23.85	22.9	423.52
2017.8	9.89	19.56	15	17.7	13.91	8	14.71	10.08	12.88	11.05	13.86	9.5	13.12	9.19	17.79	17.14	7.5	7.14	10.25	11.71	19.43	18.38	18.2	305.99
2017.9	8.56	15.84	12.4	16.3	8.27	9	13.57	9.83	10.88	11.06	8.86	7	11.18	5.38	12.63	17.86	5	5.14	9.38	9.52	15	12.08	14.7	249.44
2017.10	9.11	13.44	7.2	15.1	6.27	10.5	7.86	6	8.75	10.05	10.14	6.83	10.47	5.31	8.53	16.57	3	4.14	8	9.38	17.86	9.69	10.05	214.25
2017.11	9.78	12.64	9.6	11.2	5.27	8.75	6.71	7.08	9.75	11.74	7.86	3.92	9.76	4.31	9.94	14.29	2	5.5	8.38	8.33	20.43	9.38	12.7	209.32
2017.12	5.44	10	5.4	9.2	4.64	6.25	3.71	4.75	6.13	8.35	5.71	3.5	5.12	2.88	6.56	5.93	3	3.29	8.25	6.62	17.29	9.08	9.05	150.15
2017.13	3.22	6.2	9.8	9.7	5.36	5	2.43	4.75	5.38	7.5	5.57	3.58	4.29	3	4.94	5.47	1	4.43	3.5	5.48	15.43	11.15	8.5	135.68
2017.14	4.33	4.4	4.6	9.9	4.18	3.25	2.43	3.08	4.25	4.26	5.14	3.75	5.41	2.63	2.94	4	1	4.57	4.63	5.38	12	8.77	7	111.9
2017.15	3.78	4.76	3.6	7.2	2.82	1.75	1.14	2.25	2.75	3.05	3.29	1.75	6.53	1.81	2.61	3.71	0	3.29	4	4.48	9.14	8.46	3.7	85.87
2017.16	3.56	4.56	4	7.2	3.64	3.5	1.17	2.92	4.25	2.63	3	2	6.12	2.56	3.32	3.86	0	5.14	3.5	3.67	9	7.15	4.6	91.35
2017.17	1.44	3.24	4.2	3.3	3.45	2	0.86	1.42	4.13	1.85	1.86	1.25	4.12	1	2.56	4.64	0.5	3	2.38	3.48	4	3.85	4.35	62.88
2017.18	1.56	1.8	3	1.8	2.91	2.75	0.86	1	1.75	1.05	3.14	0.42	2.41	0.31	1.39	1.86	0.5	1	1.88	1.52	2.43	1.62	2.95	39.91
2017.19	0.78	2.04	2	1.5	0.27	0.5	0.57	0.75	0.13	0.65	1	0.67	2.06	0.69	1.06	0.93	0	0.71	0.38	0.76	1.86	2	2.15	23.46
2017.20	0.78	0.72	1	0.6	0.27	1	0.14	0.67	0.88	0.5	0.29	0.83	0.71	0.19	0.59	0.14	0.5	0.14	0.25	0.57	1	0.31	1.25	13.33
2017.21	0.11	0.72	0.4	0.3	0.27	0.25	0	0.08	0.13	0.2	0.71	0.58	0.06	0.19	0.22	0.14	0	0.14	0.13	0.1	0.86	0.08	0.35	6.02
2017.22	0.11	0.24	0	0.2	0	0	0	0	0.13	0.05	0	0.17	0.18	0.06	0.06	0.21	0	0	0.25	0.1	0.14	0.15	0.15	2.2
2017.23	0.11	0.16	0	0.1	0	0	0	0.08	0.25	0.05	0	0	0.06	0	0	0.07	0	0	0.13	0.1	0.14	0	0	1.25
2017.24	0	0.08	0	0.1	0	0	0.14	0.08	0	0	0	0	0.12	0	0.47	0	0	0	0	0.14	0.29	0	0	1.42
2017.25	0	0.04	0	0.1	0	0	0	0	0	0	0.14	0	0.12	0.06	0.06	0.14	0	0	0	0	0	0.08	0	0.74
2017.26	0.11	0.04	0	0	0	0.25	0	0	0	0	0	0.08	0.18	0	0	0	0	0.43	0	0	0.14	0	0.1	1.33
2017.27	0	0.2	0	0	0	0	0	0.08	0.63	0	0	0	0.29	0	0.11	0.14	0	0	0.5	0.1	0	0	0.16	2.21
2017.28	0	0.36	0.6	0.1	0	0	0	0	0	0	0	0	0	0	0	0.07	0	0	0.13	0	0	0	0.2	1.46
2017.29	0	0.16	0	0	0	0	0	0	0.25	0	0	0	0	0	0	0	0	0.29	0.13	0.1	0.43	0	0.2	1.56
2017.30	0.89	0.48	0	0	0.09	0.25	0	0	0.75	0	0	0	0.65	0	0.05	0.14	0	0	0.13	0.14	0	0	0.05	3.62
2017.31	1	0.44	0.4	0	0	0	0	0.36	1.88	0.19	0.29	1.67	0.4	0	0.58	0.15	0	0	0	0.1	0.14	0	0	7.6
2017.32	0.33	0.11	0.2	0.1	0	0	0.14	0.36	0.38	0	0	0.17	0.06	0	0.6	0	0	0	0.13	0	0	0	0.18	2.76
2017.33	0.11	0.33	0.33	0.2	0	0	0	0	0.13	0.13	0	0.08	0.06	0.06	0.28	0	0	0	0.25	0	0	0	0	1.96
2017.34	0	0.12	0	0.1	0.18	0.75	0	0	0.75	0.05	0	0.08	0.15	0.19	0.11	0.08	0	0	0	0	0.14	0	0	2.7
2017.35	0.56	0.12	0	0.1	0.09	0	0	0	0.5	0.1	0	0.27	0.06	0	0.05	0	0	0.14	0	0.1	0.29	0	0.2	2.58
2017.36	0.89	0.08	0	0	0	0.25	0.14	0	0.38	0.48	0.14	0	0	0.13	0.21	0	0	0.29	0	0	0	0	0.1	3.09
2017.37	0.44	0.28	0	0.1	0.18	0	0	0.08	0	0.81	0.14	0	0.06	0.06	0.12	1.08	0	0	0.13	0.1	0	0.08	0	3.66
2017.38	0.11	0.24	0.2	0.1	0.09	0	0	0.75	0.13	0	0.14	0	0	0.13	0.11	1	0	0	0.13	0.19	0	0	0.05	3.37
2017.39	0.22	0.4	0.4	0.1	0.18	0	0.14	0.08	0.13	0.1	0	0	0.18	0.06	0.16	0.21	0	0.43	0.5	0.33	0.14	0	0.1	3.86
2017.40	0.33	0.36	0	0.2	0.09	0	0.14	0.17	0	0.38	0	0	0.13	0.19	0.11	0	0	0.14	0.13	0.05	0.57	0.08	0	3.07
2017.41	0	0.36	0	0	0.09	0	0	0.17	0.13	0.14	0.43	0.08	0.25	0.56	0.05	0	0	0	0	0	0.14	0.08	0.8	3.28
2017.42	0.44	0.36	0.8	0.6	0.18	0	0.71	0.08	0.38	0.71	0	0.17	0.6	0.31	0.05	0.29	0	0.14	0.13	0.19	0.14	0.08	0.65	7.01
2017.43	0.11	0.6	0.4	0.5	0.27	0.25	1.14	0.33	0	0.33	0.29	0	0.71	0	0.53	0.29	0	0	1.13	0.05	0.29	0.15	1.1	8.47
2017.44	0.56	0.88	0.6	1	1	0.5	1.86	0.5	0.63	0.81	0.57	0.17	0.63	0.13	1.37	0.43	0	0.14	0.5	0.29	0.14	0.31	1.85	14.87
2017.45	0.89	1.6	0.2	0.4	0.55	0	1.71	0.5	0.5	0.57	0.43	0.33	0.29	0.25	0.63	0.57	0	0	0.38	0.38	0.43	0.38	1.2	12.19
2017.46	2.22	4.08	0.4	1.4	0.36	0.25	3	0.75	0.25	0.95	0.43	0.08	0.25	0.19	0.68	1.71	0	0.57	0.13	0.71	1.57	0.54	1	21.52
2017.47	1.89	9.64	1.6	1.6	0.73	0.25	0.86	1	0.13	2.57	1	0.42	0.56	0.25	1.16	5.21	0	0.43	2.38	2.24	0.71	1.77	0.95	37.35
2017.48	5.78	7.56	5.2	3.8	0.73	3.25	1.29	2.67	2.25	4.71	1.71	0.75	1.18	1.69	3.42	11	0	1.57	3.5	3.71	2.43	2.46	1.5	72.16
2017.49	5.78	10.32	6	6.9	1.6	2	1.57	4.58	4.75	6.62	5.57	3.42	2.47	2.25	5.58	12	0	1.14	6.75	6.24	2.57	5.08	3.45	106.64
2017.50	7.78	16.08	8.6	11.7	3.5	2	3.71	7.5	6.88	10.52	9.43	5.33	4.76	3.13	9.05	11.86	14	4.14	8.38	10.24	11.14	9.23	8.7	187.66
2017.51	11.67	20.84	17.2	18	11.3	6	4.43	6.83	10.75	11.62	18.71	6.45	11.12	8.38	15.11	11.64	28	7.29	10.38	12.57	16.14	20.15	14.2	298.78
2017.52	10.14	21.6	15.8	24.4	15.9	6.25	5.29	7.08	14.63	13.86	11.29	12.27	13.8	14	20	12.36	17	8	10.25	13.52	23.43	25	18.79	334.66
2018.1	10.11	10.4	10.5	12.2	10.78	17	4.57	3.42	15.38	6.48	12.86	12.67	8.69	9.2	14.68	8.57	30	4.43	6.5	7.67	18.67	11	10.25	256.03
2018.2	17.56	19.44	18.8	27.4	28.3	21.75	13.71	8.92	20.5	18.1	18.29	18.83	17.06	14.27	28.42	18.79	41.5	12.14	14.5	20.1	25.29	29.08	25.1	477.85
2018.3	39.56	42.56	40.2	47.2	52.2	28.5	39.14	21.83	41.75	41.81	47.86	37.75	37.76	32.47	46.89	41.14	53	32.86	32.25	46.24	59.57	68.54	49.8	980.88
2018.4	45.67	43.2	47.6	51.4	51.55	41.75	35.71	23.83	36.13	51.1	57	36.08	38.76	34.73	58.89	43.29	30	27.29	39	51.52	56.86	65.23	51.3	1017.89
2018.5	46	50.88	51.4	48.5	45.64	32.75	37	28.08	41.88	46.48	42.86	36.25	48.82	41.4	58.84	49.64	30.5	30.14	35.88	54.14	52.14	58.62	46.65	1014.49
2018.6	27	38.68	41	43.2	38.82	30	36.67	21.67	31.75	31.71	33.57	28.83	35.59	27.07	45.17	38	20.5	22.57	24.5	37.24	36.43	39.54	33.05	762.56
2018.7	16.89	21.04	20.8	27.5	18.82	20.75	13.43	10	17.5	21.9	25.29	18.25	15.59	17.73	21.16	20.14	16	14.43	15.5	19.14	21	23.54	19.6	436
2018.8	16	17	14.2	21.8	17.73	11.5	11.14	8.09	12.5	16.1	14.86	15.25	16.5	10.8	14.95	16.5	5.5	9.71	14.38	16.05	22	19.38	14.65	336.59
2018.9	12.22	14.68	11	13.3	13.64	9.5	6.86	8.08	10.63	9.95	11.71	10.25	12.56	7.94	10.79	10.64	11	5.86	9	11.33	11.57	13.15	11.6	247.26
2018.10	8.22	9.12	8.4	8.7	7.45	5.25	5.14	5	7.13	8.14	7.71	6.92	7	5.94	7.79	8	9	4	6.5	7.71	8.71	9.62	6.3	167.75
2018.11	7.56	6.88	4.8	5.2	5.55	2.75	3.14	3.58	6	4.9	5.86	4.25	4.19	3.13	5.32	4.93	0.5	3	5.75	4.95	5.43	6.08	3.75	107.5
2018.12	3.11	3.67	3	3	3.45	4.5	2.14	1.92	2.13	1.52	2.57	2.67	2.25	2.19	1.84	2.79	0.5	1.29	2.88	2.19	5.57	2.85	4	62.03
2018.13	1.67	2.8	1.6	1.8	1.91	1.25	1.57	0.67	1.38	1.1	2	2.42	1.35	1.44	1.74	1.29	0	1.14	0.75	1.67	2.29	2.23	4.4	38.47
2018.14	1.56	1.08	1	1	1	1.25	0.71	0.75	1	0.76	0.43	1.83	1.12	1.13	1.47	0.86	1	1.29	0.38	0.95	1	1.08	1.3	23.95
2018.15	0.89	0.92	1.2	1	0.45	0.25	0.57	0.25	1	0.76	0.14	1.17	1.13	0.63	1.05	0.86	0	0.43	0.75	0.67	0.57	0.62	1.15	16.46
2018.16	0.78	0.84	0.4	2.3	0.18	0.5	0.43	1	0.88	0.95	0.14	0.67	1.35	0.44	1.21	1.21	0	0.14	2	0.43	0.29	0.15	1.5	17.79
2018.17	0.89	1.16	0.8	0.7	0.1	1.5	0.14	1	0.25	0.62	0.29	0.58	1.31	1	0.33	0.57	0.5	0.43	0.75	0.19	0.29	0.46	0.5	14.36
2018.18	0.33	0.52	0	0.5	0.18	0.5	0	0.25	0	0.14	0	0.83	0.13	0.14	0.28	0.29	0.5	0.57	0	0.19	0.17	0.31	0	5.83
2018.19	0.11	0.36	0.4	0.2	0	0.25	0	0.08	0.25	0.14	0.14	0.17	0.41	0.06	0.21	0	0	0	0	0.1	0.29	0.92	0.2	4.29
2018.20	0.22	0.52	0	0.3	0	0	0	0.08	0.38	0.1	0	0.17	0.06	0.13	0.11	0.07	0	0	0	0.05	0.86	0.31	0	3.36
2018.21	0.11	0.72	0	0.2	0.09	0	0.14	0.08	0.25	0.24	0	0.08	0.12	0.07	0	0.07	0	0	0.38	0.24	0.71	0.08	0.05	3.63
2018.22	0	0.36	0	0	0	0	0	0	0.25	0.29	0	0	0	0.07	0.16	0.07	0	0	0.25	0.24	0.86	0.62	0.35	3.52
2018.23	0	0.32	0	0.1	0.09	0	0.14	0.17	0	0.05	0.14	0.08	0.19	0	0	0.07	0	0	1.13	0.14	0	0.31	0	2.93
2018.24	0	0.24	0	0.1	0	0	0.14	0.08	0	0	0	0	0	0	0	0	0	0	0	0.24	0.14	0	0.05	0.99
2018.25	0	0.08	0.6	0	0	0	0	0	0.13	0.1	0	0	0	0	0	0.36	0	0	0	0.14	0	0	0.15	1.56
2018.26	0.11	0	0.2	0	0	0.25	0	0.08	0	0.05	0	0	0	0	0	0.07	0	0	0	0	0	0	0.1	0.86
2018.27	0	0.08	0	0.1	0	0	0	0.08	0	0	0	0	0	0	0	0.07	0	0	0	0	0	1.15	0.16	1.64
2018.28	0	0.08	0	0	0.09	0	0	0	0.13	0	0.43	0	0	0.06	0	0	0	0	0.5	0.05	0	0.08	0	1.42
2018.29	0	0	0	0	0	0.25	0	0	0	0	0	0	0	0	0	0.14	0	0	0.13	0.1	0	0	0	0.62
2018.30	0	0	0	0	0	0	0	0	0	0	0	0	0	0	0	0.07	0	0	0.63	0	0	0	0	0.7
2018.31	0	0.08	0	0	0	0	0	0	0.25	0	0	0	0	0	0	0	0	0	0.13	0.1	0	0	0	0.56
2018.32	0	0	0	0	0	0	0	0	0	0	0	0	0	0	0	0	0	0	0.25	0	0	0	0	0.25
2018.33	0	0.15	0	0	0	0	0	0	0.13	0.05	0	0	0	0	0	0	0	0	0.13	0	0.83	0	0.06	1.35
2018.34	0	0	0	0	0	0	0	0.08	0	0.11	0	0	0	0	0	0	0	0	0	0	0	0	0	0.19
2018.35	0	0	0.2	0	0	0	0	0.08	0	0	0	0	0	0	0	0	0	0	0.13	0	0	0	0	0.41
2018.36	0	0.16	0	0	0	0	0	0	0	0	0	0	0.19	1.13	0.11	0	0	0	0	0.05	0	0	0.05	1.69
2018.37	0.11	0.04	0.2	0.3	0.36	0.75	0	0.08	0	0	0	0	0.33	1.31	0.26	0	0	0	0	0	0	0.08	0.35	4.17
2018.38	0	0.28	0	0	0.18	0	2.86	0.25	0	0.29	0	0.08	0	0.75	0.26	0	0	0	0	0	0.14	0.31	0.4	5.8
2018.39	0.22	0.36	0	0.1	0.09	0	1.29	0.08	0.13	0.48	0	0.08	0	0.06	0.53	0	0	0	0.25	0.05	0.57	0.23	0	4.52
2018.40	0.22	0.48	0.2	0.2	0	0.5	1.43	0	0.5	0.38	0	0.08	0.06	0.19	0.17	0	0	0	0	0	0.57	1.46	0.4	6.84
2018.41	0	0.32	0.4	0.2	0	0.5	0	0.17	0	0.14	0.14	0	0	0.06	0.05	0.07	0	0	0.38	0	0	0.08	0.1	2.61
2018.42	0.33	0.52	0.2	0.2	0	0	0	0.08	0	0.52	0	0.17	0	0.06	0	0.07	0	0.14	0.38	0	0	0.08	0.1	2.85
2018.43	0.67	0.32	0.2	0.3	0.09	0	0.14	0.17	0	0.19	0	0	0	0	0.05	0	0	0	0	0.05	0.29	0.15	0	2.62
2018.44	1	0.48	0.2	0.1	0	0	0	0.08	0.13	0.29	0.14	0.08	0	0	0.24	0.07	0	0.14	0	0.05	0	0.15	0	3.15
2018.45	1.11	1.25	0.8	1.1	0.36	0	0.29	0	0.38	1	0.86	1	0.25	0.06	0	0	0	0.14	0.75	0.29	0.86	0.62	0.11	11.23
2018.46	1.22	1.16	0.8	2.2	1.09	0	0.29	0.09	0.13	1.62	0.14	0.75	0.06	0.13	0.21	0.36	4	0.29	0.38	0.52	0.29	0.62	0.05	16.4
2018.47	0.33	1	0	3.3	1.27	0	0	0.67	0.13	0.62	0	0.42	0.06	0.13	0.11	0.21	4.5	0.14	0.13	0.38	0.71	1.38	0.1	15.59
2018.48	0.78	0.92	0.2	2.1	1	0	1.29	0.25	0.5	1.76	0.14	0.5	1.24	0.94	0.68	0.93	1.5	0.71	0.25	0.67	3	0.92	2.25	22.53
2018.49	0.89	1.36	0.6	3.3	0.73	0.75	0.57	1.67	0.63	5	1.14	1.75	2.94	2.38	1.11	0.64	0.5	1.71	0.63	1.33	6.29	0.69	2.05	38.66
2018.50	3.44	1.88	1.2	5	2.09	2.5	1.71	2.75	1.25	7.48	2.14	1.5	5.59	1.56	1.42	2.43	2	3	5	5.38	3.29	1.69	2.1	66.4
2018.51	6.89	7.16	5.2	12.5	5.82	9	3.14	6.58	5.88	13.24	9.57	5.08	14.71	8.56	4.63	7.71	12	5.43	13.57	10.57	11.57	5.08	4.89	188.78
2018.52	10.56	13.75	7.4	12.6	11.1	9	12.29	8.58	12.13	15.81	9.43	9.92	13.41	7.31	10.17	10.92	2.5	11.29	14.43	10.33	17.29	9.31	9.06	248.59
2019.1	3	10.72	11.5	10.5	7.73	8.25	5.33	1.38	14.13	5.48	12.67	9.92	6.09	12.54	11.72	4.14	22	4.29	3.86	6.19	15.33	8.11	6.67	201.55
2019.2	21.89	33.48	24.4	36.8	31	21.25	21.57	15	29.13	26	30.14	23.5	23.31	28.19	38.79	27.36	46.5	20.71	27.57	25	33	33.85	32.53	650.97
2019.3	30.44	54.28	39.2	58.5	50.27	33.5	38.14	24.45	49.38	40.14	50.14	31.83	29.65	38.06	62.37	43.5	86	30.14	39.14	42.9	48.71	63.69	47.1	1031.53
2019.4	52.56	65.72	48.4	59.3	58.09	39	46.71	29.09	46.75	48.67	55.57	39.83	47.06	49.69	79.68	63.43	38	37.14	43.14	56.1	78.14	76.92	53	1211.99
2019.5	34.78	49.96	40.8	49.6	42.27	29	33.86	20.55	34	34.43	32.14	34.42	36.71	44.5	51.42	40.71	18.5	29.57	28.14	35.75	58.57	54.38	42.35	876.41
2019.6	22.11	28.04	34	28.5	24.91	14.75	14.29	14.18	17.13	20	16.86	19.83	19.65	21.19	27.44	24.14	15.5	16	16.29	21.62	25.86	27.31	24	493.6
2019.7	10.11	13.16	7.4	9.8	10	9.25	3.57	6.27	9.25	8.14	6.86	9.25	6.18	7.38	10.11	8.29	44	5.86	6.43	10.95	11.14	11.62	7.95	232.97
2019.8	4	8.12	5.4	5.3	7	4.5	1.71	3	9.63	6.52	4.57	5.83	5.82	5.63	6.11	5.57	25	5.14	5.71	7.52	6.29	5.08	6.15	149.6
2019.9	2	3.6	1.2	3.6	3.09	1.75	1.86	1.91	4.38	2.86	2.71	3.08	2.06	3.13	3.21	1.57	8	2.43	5.25	3.57	4.29	3.15	3.45	72.15
2019.10	0.89	2.8	1	2.7	3.2	1.75	1.57	1.27	2.63	2.14	2.86	2	1.18	1.38	1.26	1.36	34.5	1.43	2.75	1.71	1.43	1.46	2.15	75.42
2019.11	1.11	1.4	1	1.2	1.18	0	0.43	0.5	1.38	1.57	1.29	0.5	1.24	0.5	0.74	1.79	23.5	1	1.25	0.62	0.71	0.69	1.2	44.8
2019.12	0.89	1.44	0.4	1.4	1.18	0	0.29	0.45	0.88	0.71	0.29	0.83	1.12	0.31	0.22	1.14	20	0.14	1.75	0.81	1.14	0.46	1.11	36.96
2019.13	1.11	1.76	0.6	0.8	0.73	0.25	0.14	0.45	0.75	1.19	1.43	0.75	1	0.81	0.33	0.86	2.5	0.43	0.88	0.19	0.57	0.85	0.7	19.08
2019.14	1	1.44	0.6	2.3	0.91	0.75	0.17	0.64	1.5	0.9	2.14	2.17	1.06	0.88	0.89	0.93	0.5	0.29	1.75	0.67	1	0.77	0.9	24.16
2019.15	2.56	0.92	0.4	4.7	0.55	1	0.5	1.64	1.5	1.81	0.71	2.17	1.35	0.88	1.26	1	0	0.71	2.38	0.76	2.86	1.31	0.85	31.82
2019.16	5.44	3.68	3	4.1	8.36	2	1.67	3.45	1.88	2.33	4.57	3.58	3.47	2.56	2.84	2	0.5	1.29	3.63	1.9	6.43	5.23	3	76.91
2019.17	2.75	3.16	2.6	3.8	3.91	2.75	3	1.83	2	2.5	2.86	3.42	3.47	2.75	2.67	2.43	0	1.86	4.13	2.48	6.71	3.54	2.05	66.67
2019.18	0.86	2.69	0	0.8	1	1.5	1.29	0.22	1.25	0.05	0.33	1.4	1.4	0.71	0.5	0.29	0.5	0	1.38	0.19	0.33	0.77	0.55	18.01
2019.19	1.44	1.76	0.4	1.4	0.91	0.75	0.43	0.33	0.88	0.81	0.14	0.83	1.06	1.06	0.74	0.5	0	0.43	1	0.81	1.71	0.46	0.95	18.8
2019.20	1	1.24	0.2	0.9	1.36	0.5	0.29	0.33	0.5	1.1	0.57	0.42	1.06	0.63	0.26	0.57	0	0.43	1	1.1	4.29	0.31	1.21	19.27
2019.21	0.44	0.76	0.2	0.2	1.18	0.5	0.29	0.83	0.5	0.67	1	0.5	0.31	0.31	0.26	0.79	0	0.14	0.88	0.52	0.86	0.38	0.42	11.94
2019.22	0.44	0.56	0.2	0.3	0.73	0.25	0.29	0.42	0.75	0.19	0.14	0.25	0.12	0.44	0.11	0.71	0	0	0.25	0.14	0.14	0.54	0.85	7.82
2019.23	0.22	0.4	0	0	0.09	0	0.43	0	0.63	0.14	0.71	0.33	0.06	0.31	0.11	0.29	0	0	0.38	0.14	0.29	0.23	1.63	6.39
2019.24	0	0.67	0.2	0	0.36	0.25	0.14	0	0.13	0	0.29	0.08	0	0.06	0.05	0.07	0	0.43	0.13	0.1	0.29	0.08	1.5	4.83
2019.25	0	0.58	0	0.1	0.55	0.25	0.43	0.08	0.13	0.05	0.29	0	0	0.06	0.05	0.14	0	0.29	0.13	0.29	0	0.15	0.65	4.22
2019.26	0.11	0.13	0	0	0.18	0	0.14	0	0.13	0	0	0.17	0.06	0.27	0	0.14	0	0.14	0	0	0	0.08	0.5	2.05
2019.27	0	0.17	0	0.1	0.09	0	0.29	0	0	0	0	0	0	0.06	0.05	0.29	0	0	0	0.19	0	0	0.11	1.35
2019.28	0	0.21	0.5	0.3	0	0	0.29	0.45	0.13	0.05	0	0.08	0.25	0	0	0	0	0	0	0	0.29	0.08	0	2.63
2019.29	0.22	0.38	0.2	0.2	0	0	0.43	0.09	0	0	0.14	0.33	0.18	0	0.16	0	0	0	0	0	0.43	0.08	0	2.84
2019.30	0.67	0.13	0.2	0	0	0	0	0.33	0.13	0.2	0	0.08	0.18	0.38	0.22	0.07	0	0	0	0	0.14	0	0	2.73
2019.31	0.33	0.08	0	0	0	0	0	0.17	0.13	0.05	0	0	0.24	0.25	0.26	0.07	0	0.14	0.38	0	0.29	0.15	0.15	2.69
2019.32	0.56	0.3	0.6	0	0	0	0	0.3	0	0.4	0	0	0	0.4	0.06	0	0	0.43	0.5	0	0	0	0.06	3.61
2019.33	0	0.48	0.33	0.2	0	0	0	0	0.25	0.06	0	0.08	0	0	0.06	0	11	0.14	0.75	0	0	0.23	0.05	13.63
2019.34	0.22	0.26	0	0	0.27	0	0.17	0	0.75	0.05	0	0.33	0.21	0	0.06	0.14	1	0.86	0	0	0	0.23	0	4.55
2019.35	0.11	0.33	1.6	0.1	1.27	0	0.43	0	0.25	0.1	0	0.25	0.5	0	0.37	0.36	0	0.57	0.38	0.19	0	0.38	0	7.19
