# Supplementary material for: Detecting the outbreak of influenza based on the shortest path of dynamic city network
Source: PeerJ. 2020 Jul 20;8:e9432. doi: 10.7717/peerj.9432 (PMC7377247; doi:10.7717/peerj.9432)
Supplement: Supplemental Information 2 — The raw data are located in the ’data’ directory. Data of Tokyo are in file ’Tokyo_data.xls’ and data of Hokkaido are in file ’Hokkaido_data.xls’. Inside the xls file, row means region, column means historical time and data inside the table means clinic visiting number. The code is located in ’Calculate_Hokkaido.py’ and ’Calculate_Tokyo.py’. If you have the environment for python and the corresponding package, this code can be run to get the results of calculations. ’region_delta_PCC with SD.xls’ contains weight of all edge of each week,’region_distance.xls’ contains SP-DNM score of each week and’region_distance way.xls’ contains the shortest path of each week. The ’data’ and code directories must be in the same directory. [file peerj-08-9432-s002.zip › Calculate_Tokyo.py]

import xlrd
import numpy as np
from scipy.stats import pearsonr
import xlwt
import matplotlib.pyplot as plt
import matplotlib as mpl
import mpl_toolkits.mplot3d as p3d
from pyecharts import options as opts
from pyecharts.charts import Bar3D
import networkx as nx
import pyecharts.options as opts
from pyecharts.charts import Line
import copy

book1 = xlwt.Workbook()
book2 = xlwt.Workbook()
book3 = xlwt.Workbook()
np.set_printoptions(threshold=10000, linewidth=10000, suppress=True)


def Dijkstra(G, v0, INF=999):    # Dijkstra's algorithm
    book = set()
    minv = v0

    way = dict((k, [v0]) for k in G.keys())
    dis = dict((k, INF) for k in G.keys())
    dis[v0] = 0

    while len(book) < len(G):
        book.add(minv)
        for w in G[minv]:
            if dis[minv] + G[minv][w] < dis[w]:
                dis[w] = dis[minv] + G[minv][w]
                way[w] = copy.deepcopy(way.get(minv))
                way[w].append(w)
        new = INF
        for v in dis.keys():
            if v in book:
                continue
            if dis[v] < new:
                new = dis[v]
                minv = v
    return dis, way


for f in range(0, 10):
    startweek = 10 + 54 * f
    endweek = 69 + 54 * f

    week = endweek - startweek + 1
    book = xlrd.open_workbook('data/Tokyo_data.xls')
    sheet = book.sheet_by_index(0)
    data = np.zeros((week, 23))
    for col in range(startweek, endweek + 1):
        for row in range(0, 23):
            data[col-startweek][row] = sheet.cell(col, row + 1).value  # read data

	#network
    network = [[0, 2, 5, 11, 17, 7],
               [1, 9, 18, 17, 12],
               [2, 0, 5, 6, 8, 15],
               [3, 19, 16, 11, 17, 12],
               [4, 13, 16, 10, 20, 22],
               [5, 0, 11, 10, 6, 2],
               [6, 2, 5, 10, 20, 8],
               [7, 0, 17, 18, 9],
               [8, 2, 6, 20, 21, 14, 15],
               [9, 1, 18, 7],
               [10, 5, 11, 16, 4, 20, 6],
               [12, 19, 3, 17, 1],
               [13, 19, 16, 4],
               [11, 0, 17, 3, 16, 10, 5],
               [14, 15, 8, 21],
               [15, 2, 8, 14],
               [16, 19, 3, 11, 10, 4, 13],
               [17, 1, 12, 3, 11, 0, 7, 18],
               [18, 1, 9, 7, 17],
               [19, 12, 3, 16, 13],
               [20, 22, 4, 21, 8, 6, 10],
               [21, 22, 20, 8, 14],
               [22, 4, 20, 21]]
	
	#get edge set
    edge = []
    for item in network:
        for i in range(1, item.__len__()):
            if [item[0], item[i]] in edge or [item[i], item[0]] in edge:
                continue
            else:
                edge.append([item[0], item[i]])

    sheet1 = book1.add_sheet(str(startweek) + '-' + str(endweek) + '_delta_PCC with sd')
    delta_PCC = np.zeros((edge.__len__(), week - 1))
    for i in range(0, edge.__len__()):
        for j in range(0, week - 1):
            pcc_temp1 = abs(pearsonr(data[0: j + 1, edge[i][0]], data[0: j + 1, edge[i][1]])[0])   
            pcc_temp2 = abs(pearsonr(data[0: j + 2, edge[i][0]], data[0: j + 2, edge[i][1]])[0])
            pcc_temp1 = np.nan_to_num(pcc_temp1)
            pcc_temp2 = np.nan_to_num(pcc_temp2)
            sd_temp1 = np.std(data[0: j + 1, edge[i]])       
            sd_temp2 = np.std(data[0: j + 2, edge[i]])
            delta_PCC[i][j] = abs(pcc_temp2 - pcc_temp1) * abs(sd_temp2 - sd_temp1)   
            sheet1.write(i + 1, j, delta_PCC[i][j])           
            if i == 0:
                sheet1.write(i, j, startweek + 1 + j)

    delta_PCC = np.transpose(delta_PCC)
    delta_PCC = delta_PCC[4:, :]


    sheet2 = book2.add_sheet(str(startweek) + '-' + str(endweek) + '_distance')
    sheet3 = book3.add_sheet(str(startweek) + '-' + str(endweek) + '_distance way')

    distance_NS = np.zeros(delta_PCC.shape[0])
    distance_WE = np.zeros(delta_PCC.shape[0])
    distance_NWSE = np.zeros(delta_PCC.shape[0])
    distance_NESW = np.zeros(delta_PCC.shape[0])
    for k in range(delta_PCC.shape[0]):
        distance_all = {}
        for i in range(23):
            distance = {}
            for j in range(edge.__len__()):
                if edge[j][0] == i:
                    distance[edge[j][1] + 1] = delta_PCC[k, j]
                elif edge[j][1] == i:
                    distance[edge[j][0] + 1] = delta_PCC[k, j]
            distance[i + 1] = 0
            distance_all[i + 1] = distance
        disNS, wayNS = Dijkstra(distance_all, 5)     
        distance_NS[k] = disNS[1]
        disWE, wayWE = Dijkstra(distance_all, 13)
        distance_WE[k] = disWE[22]
        disNWSE, wayNWSE = Dijkstra(distance_all, 20)
        distance_NWSE[k] = disNWSE[15]
        disNESW, wayNESW = Dijkstra(distance_all, 23)
        distance_NESW[k] = disNESW[10]

        sheet2.write(0, k, startweek + k + 5) 
        sheet2.write(1, k, distance_NS[k])
        sheet2.write(2, k, distance_WE[k])
        sheet2.write(3, k, distance_NWSE[k])
        sheet2.write(4, k, distance_NESW[k])
        sheet2.write(5, k, np.sum(data[k + 5, :]))

        sheet3.write(0, k, startweek + 5 + k)
        sheet3.write(1, k, str(wayNS[1]))
        sheet3.write(2, k, str(wayWE[22]))
        sheet3.write(3, k, str(wayNWSE[15]))
        sheet3.write(4, k, str(wayNESW[10]))

book1.save('Tokyo_delta_PCC with SD.xls')
book2.save('Tokyo_distance.xls')
book3.save('Tokyo_distance way.xls')
